# Supplementary material for: 3-Benzoyl-5-chloro­uracil
Source: Acta Crystallogr Sect E Struct Rep Online. 2009 Jan 17;65(Pt 2):o342. doi: 10.1107/S1600536809001287 (PMC2968372; doi:10.1107/S1600536809001287)
Supplement: Supplementary file 1 [file e-65-0o342-sup1.cif]

##############################################################################
###                                                                        ###
###        Electronic paper (Acta Crystallographica Section E)             ###
###                                                                        ###
##############################################################################
#                                                                            #
# This CIF contains the data in a paper accepted for publication in Acta     #
# Crystallographica Section E. It conforms to the requirements of Notes      #
# for Authors for Section E, and has been peer reviewed under the auspices   #
# of the IUCr Commission on Journals.                                        #
#                                                                            #
# Full details of the Crystallographic Information File format               #
# are given in the paper "The Crystallographic Information File (CIF):       #
# a New Standard Archive File for Crystallography" by S. R. Hall, F. H.      #
# Allen and I. D. Brown [Acta Cryst. (1991), A47, 655-685].                  #
#                                                                            #
# The current version of the core CIF dictionary is obtainable from          #
# ftp://ftp.iucr.org/pub/cif_core.dic. The current version number is 2.4.    #
#                                                                            #
# Software is freely available for graphical display of the structure(s) in  #
# this CIF.  For information consult the CIF home page http://www.iucr.org/  #
# cif/home.html                                                              #
#                                                                            #
# This file may be used for bona fide research purposes within the           #
# scientific community so long as proper attribution is given to the journal # 
# article from which it was obtained.                                        #
#                                                                            #
##############################################################################
                                             
data_global
_audit_creation_method     SHELXL
_journal_date_recd_electronic     2009-01-04
_journal_date_accepted     2009-01-11
_journal_name_full     'Acta Crystallographica, Section E'
_journal_year     2009
_journal_volume     65
_journal_issue      2
_journal_page_first     o342
_journal_page_last     o342
_journal_paper_category     QO
_journal_coeditor_code     CI2757
_publ_contact_author_name     'Gainsford, Graeme J.'
_publ_contact_author_address
;Industrial Research Limited
 PO Box 31-310
 Lower Hutt 5040
 New Zealand
;
_publ_contact_author_email     g.gainsford@irl.cri.nz
_publ_contact_author_fax     '64(4)931 3142'
_publ_contact_author_phone     '64(4)931 3518'
_publ_section_title
;
3-Benzoyl-5-chlorouracil
;
loop_
    _publ_author_name
    _publ_author_address
    'Gainsford, Graeme J.'
;Industrial Research Limited
 PO Box 31-310
 Lower Hutt
 New Zealand
;
    'Clinch, Keith'
;Industrial Research Limited
 PO Box 31-310
 Lower Hutt
 New Zealand
;
data_I
_audit_creation_method     SHELXL-97
_chemical_name_systematic
;
3-Benzoyl-5-chloro-pyrimidine-2,4(<i>1H,3H</i>)-dione
;
_chemical_name_common     ?
_chemical_formula_moiety     'C11 H7 Cl N2 O3'
_chemical_formula_sum     'C11 H7 Cl N2 O3'
_chemical_formula_iupac     'C11 H7 Cl N2 O3'
_chemical_formula_weight     250.64
_chemical_melting_point     ?
_symmetry_cell_setting     Monoclinic
_symmetry_space_group_name_H-M     'C 2/c'
_symmetry_space_group_name_Hall     '-C 2yc'
loop_
    _symmetry_equiv_pos_as_xyz
    'x, y, z'
    '-x, y, 1/2-z'
    '-x, -y, -z'
    'x, -y, z+1/2'
    'x+1/2, y+1/2, z'
    '1/2-x, 1/2+y, 1/2-z'
    '1/2-x, 1/2-y, -z'
    '1/2+ x, 1/2-y, 1/2+z'
_cell_length_a     21.9357(9)
_cell_length_b     5.4020(2)
_cell_length_c     19.9642(9)
_cell_angle_alpha     90.00
_cell_angle_beta     113.169(2)
_cell_angle_gamma     90.00
_cell_volume     2174.89(16)
_cell_formula_units_Z     8
_cell_measurement_reflns_used     6298
_cell_measurement_theta_min     2.22
_cell_measurement_theta_max     28.65
_cell_measurement_temperature     133(2)
_exptl_crystal_description     Plate
_exptl_crystal_colour     colourless
_exptl_crystal_size_max     0.34
_exptl_crystal_size_mid     0.21
_exptl_crystal_size_min     0.03
_exptl_crystal_density_diffrn     1.531
_exptl_crystal_density_meas     ?
_exptl_crystal_density_method     'not measured'
_exptl_crystal_F_000     1024
_exptl_absorpt_coefficient_mu     0.348
_exptl_absorpt_correction_type     multi-scan
_exptl_absorpt_process_details
;
(SADABS; Blessing, 1995; Bruker, 2006)
;
_exptl_absorpt_correction_T_min     0.810
_exptl_absorpt_correction_T_max     0.990
_diffrn_ambient_temperature     133(2)
_diffrn_radiation_type     MoK\a
_diffrn_radiation_wavelength     0.71073
_diffrn_radiation_source     'fine-focus sealed tube'
_diffrn_radiation_monochromator     graphite
_diffrn_measurement_device_type
;
Bruker--Nonius APEXII CCD area-detector
;
_diffrn_measurement_method     '\f and \w'
_diffrn_detector_area_resol_mean     8.333
_diffrn_reflns_number     24616
_diffrn_reflns_av_R_equivalents     0.0473
_diffrn_reflns_av_sigmaI/netI     0.0301
_diffrn_reflns_theta_min     3.54
_diffrn_reflns_theta_max     29.01
_diffrn_reflns_theta_full     29.01
_diffrn_measured_fraction_theta_max     0.998
_diffrn_measured_fraction_theta_full     0.998
_diffrn_reflns_limit_h_min     -29
_diffrn_reflns_limit_h_max     29
_diffrn_reflns_limit_k_min     -7
_diffrn_reflns_limit_k_max     7
_diffrn_reflns_limit_l_min     -27
_diffrn_reflns_limit_l_max     27
_diffrn_standards_number     0
_diffrn_standards_interval_count     .
_diffrn_standards_interval_time     .
_diffrn_standards_decay_%     ?
_refine_special_details
;
An extinction parameter was refined. Refinement of <i>F</i>^2^ against ALL
reflections. The weighted <i>R</i>-factor <i>wR</i> and goodness of fit
<i>S</i> are based on <i>F</i>^2^, conventional <i>R</i>-factors <i>R</i> are
based on <i>F</i>, with <i>F</i> set to zero for negative <i>F</i>^2^. The
threshold expression of <i>F</i>^2^ > \s(<i>F</i>^2^) is used only for
calculating <i>R</i>-factors(gt) <i>etc</i>. and is not relevant to the choice
of reflections for refinement. <i>R</i>-factors based on <i>F</i>^2^ are
statistically about twice as large as those based on <i>F</i>, and <i>R</i>-
factors based on ALL data will be even larger.
;
_reflns_number_total     2899
_reflns_number_gt     2189
_reflns_threshold_expression     I>2\s(I)
_refine_ls_structure_factor_coef     Fsqd
_refine_ls_matrix_type     full
_refine_ls_R_factor_all     0.0639
_refine_ls_R_factor_gt     0.0407
_refine_ls_wR_factor_gt     0.0965
_refine_ls_wR_factor_ref     0.1100
_refine_ls_goodness_of_fit_ref     1.068
_refine_ls_restrained_S_all     1.068
_refine_ls_number_reflns     2899
_refine_ls_number_parameters     162
_refine_ls_number_restraints     0
_refine_ls_hydrogen_treatment     mixed
_refine_ls_weighting_scheme     calc
_refine_ls_weighting_details
         'calc w=1/[\s^2^(Fo^2^)+(0.0468P)^2^+2.9413P] where P=(Fo^2^+2Fc^2^)/3'
_atom_sites_solution_hydrogens     geom
_atom_sites_solution_primary     direct
_atom_sites_solution_secondary     difmap
_refine_ls_shift/su_max     0.001
_refine_ls_shift/su_mean     0.000
_refine_diff_density_max     0.371
_refine_diff_density_min     -0.417
_refine_ls_extinction_method     none
_refine_ls_extinction_coef     ?
loop_
    _atom_type_symbol
    _atom_type_description
    _atom_type_scat_dispersion_real
    _atom_type_scat_dispersion_imag
    _atom_type_scat_source
    'C' 'C' 0.0033 0.0016
                         'International Tables Vol C Tables 4.2.6.8 and 6.1.1.4'
    'H' 'H' 0.0000 0.0000
                         'International Tables Vol C Tables 4.2.6.8 and 6.1.1.4'
    'N' 'N' 0.0061 0.0033
                         'International Tables Vol C Tables 4.2.6.8 and 6.1.1.4'
    'O' 'O' 0.0106 0.0060
                         'International Tables Vol C Tables 4.2.6.8 and 6.1.1.4'
    'Cl' 'Cl' 0.1484 0.1585
                         'International Tables Vol C Tables 4.2.6.8 and 6.1.1.4'
_computing_data_collection     'APEX2 (Bruker, 2006)'
_computing_cell_refinement     'SAINT (Bruker, 2006)'
_computing_data_reduction     'SAINT (Bruker, 2006)'
_computing_structure_solution     'SHELXS97 (Sheldrick, 2008)'
_computing_structure_refinement     'SHELXL97 (Sheldrick, 2008)'
_computing_molecular_graphics
;
ORTEP in WinGX (Farrugia, 1999) and Mercury (Bruno <i>et al.</i>,
2002)
;
_computing_publication_material
;
SHELXL97 (Sheldrick, 2008) and PLATON (Spek, 2003)
;
loop_
    _atom_site_type_symbol
    _atom_site_label
    _atom_site_fract_x
    _atom_site_fract_y
    _atom_site_fract_z
    _atom_site_U_iso_or_equiv
    _atom_site_adp_type
    _atom_site_calc_flag
    _atom_site_refinement_flags
    _atom_site_occupancy
    _atom_site_disorder_assembly
    _atom_site_disorder_group
    Cl Cl16 0.72366(2) 0.47956(9) 0.28923(3) 0.03151(14) Uani d . 1 . .
    O O14 0.68050(6) 1.0941(2) 0.50072(7) 0.0230(3) Uani d . 1 . .
    O O15 0.61273(7) 0.4522(3) 0.34170(8) 0.0316(3) Uani d . 1 . .
    O O17 0.60738(6) 0.5865(3) 0.49746(7) 0.0259(3) Uani d . 1 . .
    N N1 0.73929(7) 1.0080(3) 0.43155(8) 0.0196(3) Uani d . 1 . .
    H H1N 0.7670(11) 1.123(5) 0.4545(12) 0.034(6) Uiso d . 1 . .
    N N3 0.64590(6) 0.7803(3) 0.41885(8) 0.0185(3) Uani d . 1 . .
    C C2 0.68836(8) 0.9710(3) 0.45337(9) 0.0178(3) Uani d . 1 . .
    C C4 0.65184(8) 0.6191(3) 0.36658(10) 0.0212(4) Uani d . 1 . .
    C C5 0.70867(8) 0.6748(3) 0.34898(10) 0.0206(3) Uani d . 1 . .
    C C6 0.74965(8) 0.8616(3) 0.38121(10) 0.0204(3) Uani d . 1 . .
    H H6 0.7865(11) 0.905(4) 0.3704(11) 0.025(5) Uiso d . 1 . .
    C C7 0.59307(8) 0.7215(3) 0.44632(10) 0.0189(3) Uani d . 1 . .
    C C8 0.52873(8) 0.8413(3) 0.40703(10) 0.0204(4) Uani d . 1 . .
    C C9 0.51969(9) 1.0174(4) 0.35368(11) 0.0280(4) Uani d . 1 . .
    H H9 0.5554 1.0604 0.3403 0.034 Uiso calc R 1 . .
    C C10 0.45871(10) 1.1310(4) 0.31977(12) 0.0367(5) Uani d . 1 . .
    H H10 0.4524 1.2524 0.2832 0.044 Uiso calc R 1 . .
    C C11 0.40709(10) 1.0666(5) 0.33943(13) 0.0398(5) Uani d . 1 . .
    H H11 0.3650 1.1426 0.3156 0.048 Uiso calc R 1 . .
    C C12 0.41587(10) 0.8944(5) 0.39288(14) 0.0458(6) Uani d . 1 . .
    H H12 0.3800 0.8527 0.4061 0.055 Uiso calc R 1 . .
    C C13 0.47664(10) 0.7816(4) 0.42752(13) 0.0375(5) Uani d . 1 . .
    H H13 0.4830 0.6640 0.4651 0.045 Uiso calc R 1 . .
loop_
    _atom_site_aniso_label
    _atom_site_aniso_U_11
    _atom_site_aniso_U_22
    _atom_site_aniso_U_33
    _atom_site_aniso_U_12
    _atom_site_aniso_U_13
    _atom_site_aniso_U_23
    Cl16 0.0351(3) 0.0321(3) 0.0358(3) -0.0100(2) 0.0230(2) -0.0132(2)
    O14 0.0189(6) 0.0250(6) 0.0294(7) -0.0055(5) 0.0141(5) -0.0060(5)
    O15 0.0311(7) 0.0315(8) 0.0372(8) -0.0164(6) 0.0186(6) -0.0120(6)
    O17 0.0181(6) 0.0285(7) 0.0323(7) 0.0009(5) 0.0112(5) 0.0095(6)
    N1 0.0141(6) 0.0217(7) 0.0250(8) -0.0068(6) 0.0098(6) -0.0051(6)
    N3 0.0131(6) 0.0190(7) 0.0249(8) -0.0042(5) 0.0091(6) -0.0012(6)
    C2 0.0122(7) 0.0185(8) 0.0225(8) -0.0023(6) 0.0065(6) 0.0010(6)
    C4 0.0189(8) 0.0226(8) 0.0230(9) -0.0047(7) 0.0091(7) -0.0011(7)
    C5 0.0193(8) 0.0212(8) 0.0239(9) -0.0016(6) 0.0112(7) -0.0022(7)
    C6 0.0157(7) 0.0232(8) 0.0236(9) -0.0014(7) 0.0092(7) -0.0001(7)
    C7 0.0138(7) 0.0194(8) 0.0257(9) -0.0047(6) 0.0099(7) -0.0015(7)
    C8 0.0143(7) 0.0212(8) 0.0259(9) -0.0010(6) 0.0079(7) 0.0027(7)
    C9 0.0210(8) 0.0324(10) 0.0341(10) 0.0011(8) 0.0145(8) 0.0095(8)
    C10 0.0299(10) 0.0415(12) 0.0403(13) 0.0105(9) 0.0156(9) 0.0181(10)
    C11 0.0218(9) 0.0514(14) 0.0462(13) 0.0136(9) 0.0136(9) 0.0153(11)
    C12 0.0188(9) 0.0631(16) 0.0621(16) 0.0099(10) 0.0229(10) 0.0265(13)
    C13 0.0210(9) 0.0467(13) 0.0504(13) 0.0052(9) 0.0202(9) 0.0245(10)
_geom_special_details
;
All e.s.d.'s (except the e.s.d. in the dihedral angle between two l.s. planes)
are estimated using the full covariance matrix. The cell e.s.d.'s are taken
into account individually in the estimation of e.s.d.'s in distances, angles
and torsion angles; correlations between e.s.d.'s in cell parameters are only
used when they are defined by crystal symmetry. An approximate (isotropic)
treatment of cell e.s.d.'s is used for estimating e.s.d.'s involving l.s.
planes.
;
loop_
    _geom_bond_atom_site_label_1
    _geom_bond_atom_site_label_2
    _geom_bond_site_symmetry_2
    _geom_bond_distance
    _geom_bond_publ_flag
    Cl16 C5 . 1.7179(18) ?
    O14 C2 . 1.222(2) ?
    O15 C4 . 1.209(2) ?
    O17 C7 . 1.192(2) ?
    N1 C2 . 1.364(2) ?
    N1 C6 . 1.366(2) ?
    N1 H1N . 0.87(3) ?
    N3 C2 . 1.378(2) ?
    N3 C4 . 1.404(2) ?
    N3 C7 . 1.498(2) ?
    C4 C5 . 1.453(2) ?
    C5 C6 . 1.336(2) ?
    C6 H6 . 0.94(2) ?
    C7 C8 . 1.468(2) ?
    C8 C9 . 1.383(3) ?
    C8 C13 . 1.394(2) ?
    C9 C10 . 1.382(3) ?
    C9 H9 . 0.95 ?
    C10 C11 . 1.381(3) ?
    C10 H10 . 0.95 ?
    C11 C12 . 1.371(3) ?
    C11 H11 . 0.95 ?
    C12 C13 . 1.379(3) ?
    C12 H12 . 0.95 ?
    C13 H13 . 0.95 ?
loop_
    _geom_angle_atom_site_label_1
    _geom_angle_atom_site_label_2
    _geom_angle_atom_site_label_3
    _geom_angle_site_symmetry_1
    _geom_angle_site_symmetry_3
    _geom_angle
    _geom_angle_publ_flag
    C2 N1 C6 . . 122.97(15) ?
    C2 N1 H1N . . 115.5(15) ?
    C6 N1 H1N . . 121.3(15) ?
    C2 N3 C4 . . 126.39(14) ?
    C2 N3 C7 . . 116.31(14) ?
    C4 N3 C7 . . 116.87(13) ?
    O14 C2 N1 . . 123.34(15) ?
    O14 C2 N3 . . 121.36(14) ?
    N1 C2 N3 . . 115.29(15) ?
    O15 C4 N3 . . 120.65(15) ?
    O15 C4 C5 . . 126.35(17) ?
    N3 C4 C5 . . 113.00(15) ?
    C6 C5 C4 . . 121.21(16) ?
    C6 C5 Cl16 . . 121.45(13) ?
    C4 C5 Cl16 . . 117.23(13) ?
    C5 C6 N1 . . 121.09(16) ?
    C5 C6 H6 . . 123.4(13) ?
    N1 C6 H6 . . 115.4(13) ?
    O17 C7 C8 . . 126.97(15) ?
    O17 C7 N3 . . 117.53(15) ?
    C8 C7 N3 . . 115.49(14) ?
    C9 C8 C13 . . 119.96(17) ?
    C9 C8 C7 . . 122.09(15) ?
    C13 C8 C7 . . 117.87(16) ?
    C10 C9 C8 . . 120.02(17) ?
    C10 C9 H9 . . 120.0 ?
    C8 C9 H9 . . 120.0 ?
    C11 C10 C9 . . 119.52(19) ?
    C11 C10 H10 . . 120.2 ?
    C9 C10 H10 . . 120.2 ?
    C12 C11 C10 . . 120.82(19) ?
    C12 C11 H11 . . 119.6 ?
    C10 C11 H11 . . 119.6 ?
    C11 C12 C13 . . 120.15(19) ?
    C11 C12 H12 . . 119.9 ?
    C13 C12 H12 . . 119.9 ?
    C12 C13 C8 . . 119.51(19) ?
    C12 C13 H13 . . 120.2 ?
    C8 C13 H13 . . 120.2 ?
loop_
    _geom_torsion_atom_site_label_1
    _geom_torsion_atom_site_label_2
    _geom_torsion_atom_site_label_3
    _geom_torsion_atom_site_label_4
    _geom_torsion_site_symmetry_1
    _geom_torsion_site_symmetry_2
    _geom_torsion_site_symmetry_3
    _geom_torsion_site_symmetry_4
    _geom_torsion
    _geom_torsion_publ_flag
    C6 N1 C2 O14 . . . . 176.60(17) ?
    C6 N1 C2 N3 . . . . -2.5(2) ?
    C4 N3 C2 O14 . . . . -176.59(17) ?
    C7 N3 C2 O14 . . . . -4.3(2) ?
    C4 N3 C2 N1 . . . . 2.6(2) ?
    C7 N3 C2 N1 . . . . 174.86(14) ?
    C2 N3 C4 O15 . . . . 177.38(17) ?
    C7 N3 C4 O15 . . . . 5.1(3) ?
    C2 N3 C4 C5 . . . . -1.5(2) ?
    C7 N3 C4 C5 . . . . -173.75(15) ?
    O15 C4 C5 C6 . . . . -178.47(19) ?
    N3 C4 C5 C6 . . . . 0.3(3) ?
    O15 C4 C5 Cl16 . . . . -2.2(3) ?
    N3 C4 C5 Cl16 . . . . 176.58(12) ?
    C4 C5 C6 N1 . . . . -0.4(3) ?
    Cl16 C5 C6 N1 . . . . -176.52(14) ?
    C2 N1 C6 C5 . . . . 1.6(3) ?
    C2 N3 C7 O17 . . . . -84.6(2) ?
    C4 N3 C7 O17 . . . . 88.4(2) ?
    C2 N3 C7 C8 . . . . 94.63(18) ?
    C4 N3 C7 C8 . . . . -92.32(19) ?
    O17 C7 C8 C9 . . . . 172.27(19) ?
    N3 C7 C8 C9 . . . . -6.9(3) ?
    O17 C7 C8 C13 . . . . -4.6(3) ?
    N3 C7 C8 C13 . . . . 176.25(18) ?
    C13 C8 C9 C10 . . . . -1.2(3) ?
    C7 C8 C9 C10 . . . . -177.94(19) ?
    C8 C9 C10 C11 . . . . -0.2(4) ?
    C9 C10 C11 C12 . . . . 1.0(4) ?
    C10 C11 C12 C13 . . . . -0.4(4) ?
    C11 C12 C13 C8 . . . . -0.9(4) ?
    C9 C8 C13 C12 . . . . 1.7(4) ?
    C7 C8 C13 C12 . . . . 178.6(2) ?
loop_
    _geom_hbond_atom_site_label_D
    _geom_hbond_atom_site_label_H
    _geom_hbond_atom_site_label_A
    _geom_hbond_site_symmetry_A
    _geom_hbond_distance_DH
    _geom_hbond_distance_HA
    _geom_hbond_distance_DA
    _geom_hbond_angle_DHA
    _geom_hbond_publ_flag
    N1 H1N O14 7_676 0.86(3) 1.91(3) 2.770(2) 173(3) yes
    C9 H9 O15 1_565 0.95 2.46 3.182(3) 133 yes
    C10 H10 O15 2_665 0.95 2.57 3.447(3) 153 yes
