# Supplementary material for: 3-Benzoyl-5-chloro­uracil
Source: Acta Crystallogr Sect E Struct Rep Online. 2009 Jan 17;65(Pt 2):o342. doi: 10.1107/S1600536809001287 (PMC2968372; doi:10.1107/S1600536809001287)
Supplement: Supplementary file 2 [file e-65-0o342-Isup2.hkl]

#
# h,k,l, Fc-squared, Fo-squared, sigma(Fo-squared) and status flag
#
data_I
_shelx_title ' cksn in C2/c   match coords with SEVQUG but inside cell'
_shelx_refln_list_code          4
_shelx_F_calc_maximum      285.78
_exptl_crystal_F_000      1024.00
_reflns_d_resolution_high  0.7328
 
loop_
 _symmetry_equiv_pos_as_xyz
 'x, y, z'
 '-x, y, -z+1/2'
 'x+1/2, y+1/2, z'
 '-x+1/2, y+1/2, -z+1/2'
 '-x, -y, -z'
 'x, -y, z-1/2'
 '-x+1/2, -y+1/2, -z'
 'x+1/2, -y+1/2, z-1/2'
 
_cell_length_a    21.9357
_cell_length_b     5.4020
_cell_length_c    19.9642
_cell_angle_alpha  90.000
_cell_angle_beta  113.169
_cell_angle_gamma  90.000
 
_shelx_F_squared_multiplier     1.000
 
loop_
 _refln_index_h
 _refln_index_k
 _refln_index_l
 _refln_F_squared_calc
 _refln_F_squared_meas
 _refln_F_squared_sigma
 _refln_observed_status
   4   0   0     4043.68     3968.75     42.59 o
   6   0   0     9137.10     9454.91     97.64 o
   8   0   0     7768.07     8192.53     95.20 o
  10   0   0     2266.95     2489.91     35.49 o
  12   0   0        0.67        1.71      5.87 o
  14   0   0     3585.36     3606.27     50.22 o
  16   0   0     5937.47     5863.90     75.95 o
  18   0   0      376.57      409.06     29.06 o
  20   0   0       61.10       54.48     27.57 o
  22   0   0      107.63      115.45     27.08 o
  24   0   0     1474.17     1554.08     80.71 o
  26   0   0        4.71       41.97     28.79 o
   1   1   0     5810.13     5244.77     40.64 o
   3   1   0    13239.86    13204.22    106.03 o
   5   1   0     3570.71     3987.40     34.42 o
   7   1   0     1284.75     1168.33     16.05 o
   9   1   0    20827.38    21208.10    166.43 o
  11   1   0     8115.75     8115.19     76.22 o
  13   1   0      934.13      872.36     16.98 o
  15   1   0      147.31      142.05     11.71 o
  17   1   0      376.75      376.34     15.56 o
  19   1   0     6239.07     5910.08     79.60 o
  21   1   0     1397.62     1399.82     36.48 o
  23   1   0       16.69       11.21     17.47 o
  25   1   0       91.33      102.76     20.85 o
  27   1   0      797.47      860.81     41.35 o
   0   2   0    23645.67    22482.12    272.25 o
   2   2   0    15613.69    14534.97    135.43 o
   4   2   0     3291.82     3099.80     29.91 o
   6   2   0     6478.89     6611.72     64.86 o
   8   2   0      614.58      587.15     14.83 o
  10   2   0     2342.01     2410.55     40.66 o
  12   2   0       10.07        3.16      9.30 o
  14   2   0      534.39      544.19     17.48 o
  16   2   0      110.98       72.45     13.26 o
  18   2   0     2637.11     2367.38     41.61 o
  20   2   0      999.62      959.58     28.80 o
  22   2   0      359.02      366.38     21.86 o
  24   2   0      591.02      640.04     29.57 o
  26   2   0      374.42      441.29     26.27 o
   1   3   0      907.26     1011.50     40.47 o
   3   3   0       18.03       35.18      8.34 o
   5   3   0       25.68        6.92      7.30 o
   7   3   0      166.58      131.40     15.14 o
   9   3   0      634.57      682.29     22.14 o
  11   3   0     2885.97     2782.12     43.47 o
  13   3   0       57.78       73.80     18.80 o
  15   3   0      845.37      747.85     24.51 o
  17   3   0        0.13        1.37     17.32 o
  19   3   0        1.14       -8.34     19.41 o
  21   3   0      638.34      583.35     24.32 o
  23   3   0      521.27      612.50     26.36 o
  25   3   0      209.96      232.86     34.90 o
   0   4   0      910.71      946.05     27.39 o
   2   4   0     1276.71     1232.49     22.51 o
   4   4   0     1536.32     1474.75     26.09 o
   6   4   0      422.12      466.11     16.83 o
   8   4   0      477.61      586.49     19.93 o
  10   4   0      371.00      409.67     15.42 o
  12   4   0      111.32      139.97     12.47 o
  14   4   0      768.02      780.58     29.31 o
  16   4   0      401.56      367.45     25.59 o
  18   4   0      205.84      182.49     23.99 o
  20   4   0      273.67      241.50     38.32 o
  22   4   0      246.29      295.27     29.54 o
   1   5   0       45.89       41.87     18.48 o
   3   5   0      198.57      196.49     23.10 o
   5   5   0      188.79      175.50     23.04 o
   7   5   0     3754.36     3559.71     57.13 o
   9   5   0      207.45      337.34     45.74 o
  11   5   0       45.91       53.22     18.70 o
  13   5   0       62.14       88.32     18.02 o
  15   5   0       15.41       21.92     28.86 o
  17   5   0        0.01      -22.94     22.94 o
  19   5   0      102.05       42.31     30.33 o
   0   6   0      390.72      429.70     38.36 o
   2   6   0      613.03      690.94     37.15 o
   4   6   0     3173.74     3378.38     90.94 o
   6   6   0       59.88        3.07     21.73 o
   8   6   0       89.05       62.39     30.13 o
  10   6   0       39.29        3.55     24.28 o
  12   6   0      294.17      231.40     33.14 o
  14   6   0       90.20       33.14     23.81 o
   1   7   0       53.93      -25.26     25.26 o
   3   7   0      297.55      265.35     29.55 o
   5   7   0      197.95      150.20     28.12 o
   7   7   0        2.74      -28.44     28.44 o
 -27   1   1      180.22      243.37     24.46 o
 -25   1   1       51.50      103.71     20.35 o
 -23   1   1      119.16      142.74     19.28 o
 -21   1   1      359.74      383.41     21.47 o
 -19   1   1     2059.55     1985.24     38.18 o
 -17   1   1     3585.32     3582.69     51.21 o
 -15   1   1      758.71      736.70     15.72 o
 -13   1   1       70.26      114.72      7.78 o
 -11   1   1       15.74       -2.46      6.23 o
  -9   1   1      448.31      612.83     13.58 o
  -7   1   1      637.10      621.04     14.46 o
  -5   1   1      105.96      200.99      9.61 o
  -3   1   1       24.37       28.11      4.80 o
  -1   1   1    15147.19    13932.56    199.12 o
   1   1   1     3084.58     2724.66     19.79 o
   3   1   1     6453.49     6312.43     45.59 o
   5   1   1     1329.90     1410.79     14.66 o
   7   1   1     4418.79     4316.72     37.98 o
   9   1   1      709.80      758.02     13.84 o
  11   1   1      215.94      291.57     10.49 o
  13   1   1      555.63      610.10     14.83 o
  15   1   1       47.90       33.38      9.23 o
  17   1   1      266.39      336.56     17.35 o
  19   1   1     1909.24     1878.70     38.42 o
  21   1   1      646.78      688.57     28.11 o
  23   1   1       95.98      102.29     19.38 o
  25   1   1       11.97       18.80     20.06 o
 -26   2   1       18.18       20.14     22.00 o
 -24   2   1      210.76      286.93     32.26 o
 -22   2   1      111.79      116.15     17.95 o
 -20   2   1     1211.74     1185.61     30.47 o
 -18   2   1       12.41       12.75     13.06 o
 -16   2   1      675.76      680.75     20.32 o
 -14   2   1      692.70      703.72     20.38 o
 -12   2   1      238.79      247.60     16.19 o
 -10   2   1     1506.87     1665.78     30.01 o
  -8   2   1     5649.34     6103.85     68.98 o
  -6   2   1      345.77      415.35     15.85 o
  -4   2   1     2728.61     2782.93     27.96 o
  -2   2   1     9334.05     8728.65     76.85 o
   0   2   1      137.86      125.35     10.12 o
   2   2   1     1426.03     1556.46     16.27 o
   4   2   1      106.08      188.22      7.97 o
   6   2   1     2381.13     2323.18     27.54 o
   8   2   1       58.39       48.80      7.68 o
  10   2   1     1132.99     1265.96     20.70 o
  12   2   1     1295.70     1237.16     22.17 o
  14   2   1        7.49       -5.89     13.19 o
  16   2   1      127.28       93.99     13.61 o
  18   2   1       16.80       34.43     15.32 o
  20   2   1       73.23      114.16     17.75 o
  22   2   1        1.56       13.86     17.01 o
  24   2   1        2.90      -18.43     18.43 o
  26   2   1        2.28      103.10     88.59 o
 -25   3   1        0.01       -1.44     23.88 o
 -23   3   1      237.61      260.10     23.79 o
 -21   3   1      482.59      451.14     29.07 o
 -19   3   1        7.01       -7.07     19.33 o
 -17   3   1      175.49      148.77     22.21 o
 -15   3   1      135.22      123.47     19.45 o
 -13   3   1       43.00       29.45     18.06 o
 -11   3   1     2050.34     2002.23     39.57 o
  -9   3   1      441.98      469.72     30.25 o
  -7   3   1       27.74       60.00     16.96 o
  -5   3   1      518.91      627.03     16.99 o
  -3   3   1      273.24      240.27     11.58 o
  -1   3   1     4782.35     4814.44     48.60 o
   1   3   1      267.05      314.26     14.14 o
   3   3   1        0.12       -0.14     12.61 o
   5   3   1      271.71      298.42     11.61 o
   7   3   1      650.81      594.20     15.77 o
   9   3   1     3313.53     3273.69     40.99 o
  11   3   1        0.10        6.42     10.56 o
  13   3   1       30.20       46.49     11.38 o
  15   3   1      998.22      869.47     20.45 o
  17   3   1        0.92       18.71     14.87 o
  19   3   1       31.67       23.99     18.52 o
  21   3   1      780.29      797.61     27.71 o
  23   3   1      102.48      117.65     20.16 o
 -22   4   1       19.14       47.86     24.19 o
 -20   4   1       57.43      138.00     34.73 o
 -18   4   1      320.88      374.16     26.55 o
 -16   4   1       22.97        2.10     20.06 o
 -14   4   1       28.39       37.29     19.66 o
 -12   4   1      286.93      257.62     18.86 o
 -10   4   1      427.50      450.01     17.46 o
  -8   4   1      750.73      766.15     22.57 o
  -6   4   1      198.82      213.42     14.00 o
  -4   4   1       47.36       49.21     14.57 o
  -2   4   1     2206.82     2160.39     29.01 o
   0   4   1      612.87      598.84     15.06 o
   2   4   1      719.86      826.15     34.34 o
   4   4   1       48.97       53.52     10.86 o
   6   4   1      797.88      826.90     24.96 o
   8   4   1      993.33     1003.03     23.08 o
  10   4   1      203.51      183.58     14.50 o
  12   4   1      420.25      393.72     18.10 o
  14   4   1      121.29      102.53     15.14 o
  16   4   1       12.50        7.40     20.23 o
  18   4   1      679.02      671.24     36.02 o
  20   4   1      160.26      122.18     36.05 o
  22   4   1       21.37       -9.74     23.65 o
 -19   5   1      115.74       66.61     37.31 o
 -17   5   1       61.53       44.87     28.02 o
 -15   5   1      288.72      274.81     27.79 o
 -13   5   1      171.06      184.34     27.77 o
 -11   5   1       78.88       84.39     18.83 o
  -9   5   1     4383.91     4229.65     87.51 o
  -7   5   1      121.85      178.95     20.30 o
  -5   5   1     1224.08     1109.74     37.08 o
  -3   5   1      897.32      885.05     29.15 o
  -1   5   1      709.03      669.29     25.91 o
   1   5   1       33.39       16.40     18.16 o
   3   5   1        2.26      -17.63     17.63 o
   5   5   1      312.16      274.01     24.20 o
   7   5   1      476.08      622.38     41.91 o
   9   5   1       16.96       67.21     20.87 o
  11   5   1      513.77      603.71     28.81 o
  13   5   1      120.26      139.91     20.53 o
  15   5   1      243.67      269.20     22.09 o
  17   5   1       15.56       21.92     24.49 o
  19   5   1       80.46       28.25     30.17 o
 -16   6   1      107.69       27.05     48.33 o
 -14   6   1        0.69      -27.14     27.14 o
 -12   6   1      419.79      458.17     36.80 o
 -10   6   1      311.72      291.42     28.30 o
  -8   6   1       75.05       56.27     25.05 o
  -6   6   1       53.06       61.37     22.52 o
  -4   6   1      635.59      785.90     34.94 o
  -2   6   1       13.45        9.61     21.57 o
   0   6   1      568.10      643.01     29.52 o
   2   6   1      953.00     1023.90     38.35 o
   4   6   1      491.93      617.67     34.17 o
   6   6   1      186.68      145.76     23.65 o
   8   6   1        4.07      -26.64     26.64 o
  10   6   1        4.33        1.93     24.18 o
  12   6   1       11.62      -24.11     24.11 o
  14   6   1      244.12      281.94     27.46 o
  -9   7   1      695.95      666.43     99.97 o
  -7   7   1      484.08      474.55     32.69 o
  -5   7   1        1.33       -7.34     26.12 o
  -3   7   1        1.87       32.36     26.30 o
  -1   7   1       44.84      -20.45     25.63 o
   1   7   1       33.37      -12.54     26.18 o
   3   7   1      186.16      190.68     28.57 o
   5   7   1       15.53       -3.66     25.93 o
   7   7   1      332.36      328.98     30.33 o
 -28   0   2       71.58       72.62     30.92 o
 -26   0   2      341.31      314.36     40.24 o
 -24   0   2        0.91       16.42     29.09 o
 -22   0   2     1532.72     1578.09    110.91 o
 -20   0   2       38.57        5.74     22.11 o
 -18   0   2     3478.37     3518.52     64.06 o
 -16   0   2     3205.15     3470.82     44.81 o
 -14   0   2    13441.00    14959.98    216.52 o
 -12   0   2    12075.12    14185.07    155.88 o
 -10   0   2     5687.17     6837.23     86.30 o
  -8   0   2      190.62      161.33      7.43 o
  -6   0   2     2300.66     2732.05     33.08 o
  -4   0   2     3054.37     3583.89     41.11 o
   2   0   2    26873.06    26736.04    301.30 o
   4   0   2    59824.38    61125.53    686.72 o
   6   0   2     7107.28     7597.09     95.34 o
   8   0   2      390.37      332.02     16.90 o
  10   0   2    14127.94    14975.59    204.46 o
  12   0   2      969.93      976.13     24.11 o
  14   0   2     2939.21     2789.62     50.81 o
  16   0   2     1442.89     1338.50     51.15 o
  18   0   2     2037.79     1876.51     55.84 o
  20   0   2     1162.62     1138.84     45.39 o
  22   0   2      292.79      242.41     34.25 o
  24   0   2     1206.22     1135.52     93.96 o
  26   0   2      692.02      754.46     46.10 o
 -27   1   2     1173.07     1183.62     40.50 o
 -25   1   2      138.81      137.38     20.37 o
 -23   1   2      247.85      297.71     21.32 o
 -21   1   2      303.53      284.31     19.85 o
 -19   1   2      808.25      785.31     22.11 o
 -17   1   2     1112.74     1167.06     19.63 o
 -15   1   2      447.73      534.44     13.64 o
 -13   1   2        6.95       -5.50      6.72 o
 -11   1   2      127.91      158.30      7.62 o
  -9   1   2     1536.87     1935.53     22.92 o
  -7   1   2    24745.65    26716.78    238.01 o
  -5   1   2    15037.46    16043.81    124.95 o
  -3   1   2      413.65      476.13      8.71 o
  -1   1   2     5340.63     5170.13     34.29 o
   1   1   2     3584.20     3429.13     24.67 o
   3   1   2    51819.60    50667.96    388.22 o
   5   1   2    38068.61    39053.55    326.72 o
   7   1   2      247.02      233.70      7.34 o
   9   1   2     7441.94     8035.07     75.45 o
  11   1   2     3509.10     3356.10     36.60 o
  13   1   2     4493.18     4206.67     54.91 o
  15   1   2     1817.44     1719.66     27.86 o
  17   1   2     7049.85     6951.32    104.83 o
  19   1   2     1880.80     1827.93     38.53 o
  21   1   2      203.05      229.40     21.00 o
  23   1   2        4.26       20.07     18.75 o
  25   1   2      128.86      114.22     22.33 o
 -26   2   2      205.43      208.60     21.89 o
 -24   2   2      523.66      653.99     26.31 o
 -22   2   2      369.47      409.32     21.44 o
 -20   2   2      100.26      155.06     16.90 o
 -18   2   2     5134.91     5058.87     58.44 o
 -16   2   2    10962.56    10598.28     96.74 o
 -14   2   2     4309.12     4128.30     53.56 o
 -12   2   2       70.59       42.64     13.37 o
 -10   2   2     5340.01     5584.73     61.74 o
  -8   2   2      930.78      932.54     32.24 o
  -6   2   2      593.18      666.16     16.86 o
  -4   2   2      229.39      213.66     12.98 o
  -2   2   2      133.40      112.30     13.06 o
   0   2   2     5339.57     5138.99     44.18 o
   2   2   2        2.52        8.81      5.16 o
   4   2   2     1499.71     1269.10     16.52 o
   6   2   2     6705.81     6409.41     63.61 o
   8   2   2     2542.21     2431.17     29.55 o
  10   2   2     3348.98     3363.95     38.87 o
  12   2   2      797.49      808.17     19.32 o
  14   2   2      800.60      803.27     22.59 o
  16   2   2      914.28      870.65     26.58 o
  18   2   2      533.17      516.99     26.06 o
  20   2   2      868.21      826.37     28.05 o
  22   2   2       45.57       67.42     18.74 o
  24   2   2        8.12       16.14     19.40 o
 -25   3   2      147.46      144.50     26.96 o
 -23   3   2       53.57       46.18     22.54 o
 -21   3   2       26.57       -2.90     19.89 o
 -19   3   2       88.03       86.69     21.17 o
 -17   3   2       59.63       49.63     20.69 o
 -15   3   2     1163.91     1077.64     32.37 o
 -13   3   2      250.05      240.43     21.12 o
 -11   3   2     1310.17     1401.93     32.05 o
  -9   3   2     4745.08     4693.67     61.59 o
  -7   3   2    11370.29    11521.74    116.24 o
  -5   3   2      782.70      717.29     17.61 o
  -3   3   2     2291.98     2139.45     26.55 o
  -1   3   2      172.48      180.66     29.66 o
   1   3   2       31.52       15.95      6.97 o
   3   3   2      779.86      933.32     15.25 o
   5   3   2      524.98      532.82     14.28 o
   7   3   2      581.00      545.59     15.16 o
   9   3   2     1136.04     1114.81     21.75 o
  11   3   2      688.65      704.49     19.00 o
  13   3   2      520.32      523.74     16.81 o
  15   3   2      179.17      193.71     16.05 o
  17   3   2     1395.10     1293.13     32.63 o
  19   3   2      128.41      114.47     27.14 o
  21   3   2      322.95      367.33     22.58 o
  23   3   2       62.08       47.99     19.39 o
 -22   4   2      111.16      151.78     28.94 o
 -20   4   2     1904.70     1926.11     49.32 o
 -18   4   2     1967.12     1898.16     50.25 o
 -16   4   2      703.01      814.27     35.33 o
 -14   4   2      636.34      608.23     27.18 o
 -12   4   2      466.31      387.35     23.25 o
 -10   4   2     1300.77     1269.85     26.36 o
  -8   4   2     1131.79     1147.32     26.59 o
  -6   4   2       29.23       39.49     14.12 o
  -4   4   2      280.76      289.47     14.23 o
  -2   4   2        4.47       49.57     17.58 o
   0   4   2      932.09      875.15     18.53 o
   2   4   2     3205.63     3155.28     36.88 o
   4   4   2      150.12      159.64     13.94 o
   6   4   2      627.29      716.02     20.11 o
   8   4   2     1619.19     1727.94     33.41 o
  10   4   2      110.25       77.22     14.71 o
  12   4   2       55.47       35.15     14.49 o
  14   4   2       90.83      100.22     15.67 o
  16   4   2       28.75       30.25     15.32 o
  18   4   2      650.57      609.23     29.93 o
  20   4   2       74.01      103.31     27.90 o
  22   4   2       29.16       33.97     22.16 o
 -19   5   2      464.43      410.58     60.92 o
 -17   5   2      241.47      112.58     27.19 o
 -15   5   2      127.22       87.24     32.39 o
 -13   5   2        2.40       -2.82     25.92 o
 -11   5   2      262.44      295.18     21.29 o
  -9   5   2      266.12      442.79     24.14 o
  -7   5   2     1195.66     1200.97     40.34 o
  -5   5   2      851.57      895.48     39.25 o
  -3   5   2     1106.44     1096.51     32.37 o
  -1   5   2       99.25      142.80     23.63 o
   1   5   2      339.09      381.28     29.42 o
   3   5   2       71.59       63.10     19.00 o
   5   5   2        1.46      -19.87     19.87 o
   7   5   2       90.40       72.26     21.63 o
   9   5   2     3051.42     2928.86     56.51 o
  11   5   2     2787.75     2521.39     48.83 o
  13   5   2      298.06      279.26     19.95 o
  15   5   2       77.96       68.68     27.28 o
  17   5   2      227.65      206.95     22.79 o
  19   5   2       22.34      -28.82     28.82 o
 -16   6   2      135.44       -1.29     39.89 o
 -14   6   2      330.82      329.65     47.04 o
 -12   6   2        7.69      -28.34     28.34 o
 -10   6   2     1299.60     1118.20     40.72 o
  -8   6   2      246.41      233.74     27.71 o
  -6   6   2      759.24      795.78     31.61 o
  -4   6   2       46.61       79.72     27.45 o
  -2   6   2       42.90        5.91     21.49 o
   0   6   2      901.23      942.75     32.99 o
   2   6   2      410.82      441.00     27.11 o
   4   6   2        0.18       -8.42     21.14 o
   6   6   2     1086.72     1037.68     35.32 o
   8   6   2       60.73       78.05     25.48 o
  10   6   2        0.85       -3.59     28.93 o
  12   6   2      162.51      142.25     27.31 o
  14   6   2       16.89       46.66     39.92 o
  -9   7   2      207.25      198.73     55.19 o
  -7   7   2       67.76       23.51     27.79 o
  -5   7   2      394.41      412.45     31.54 o
  -3   7   2       48.99      -14.16     32.79 o
  -1   7   2        0.02      -25.86     25.86 o
   1   7   2       87.03       34.51     26.58 o
   3   7   2       23.45      -25.12     25.12 o
   5   7   2      259.66      173.80     28.49 o
   7   7   2      733.22      739.53     35.24 o
 -27   1   3      148.74      195.59     22.49 o
 -25   1   3      535.04      638.24     26.75 o
 -23   1   3        6.17       -8.34     16.42 o
 -21   1   3       72.60       66.99     14.46 o
 -19   1   3        0.97        1.47     11.00 o
 -17   1   3     4198.74     4178.18     39.50 o
 -15   1   3      728.27      757.09     14.88 o
 -13   1   3      583.29      670.75     12.63 o
 -11   1   3        0.75       -5.98      5.98 o
  -9   1   3      504.20      592.92     12.17 o
  -7   1   3     4604.23     4900.19     45.42 o
  -5   1   3      124.05      120.13      6.66 o
  -3   1   3     2410.76     2607.88     21.08 o
  -1   1   3    10900.05    10184.54     64.49 o
   1   1   3    43644.80    42169.05    282.15 o
   3   1   3     4384.93     4439.32     34.24 o
   5   1   3      854.71      863.35     12.96 o
   7   1   3     9479.85    10276.98     84.85 o
   9   1   3      410.19      425.49     10.49 o
  11   1   3      722.07      735.40     16.08 o
  13   1   3       69.95       64.04     11.13 o
  15   1   3      320.35      332.10     17.48 o
  17   1   3     1350.68     1162.25     36.86 o
  19   1   3      700.43      732.31     26.66 o
  21   1   3       50.34       56.66     18.58 o
  23   1   3      380.16      393.07     25.26 o
  25   1   3        1.09       26.07     20.91 o
 -26   2   3       73.45       86.81     19.68 o
 -24   2   3        1.10       31.86     17.00 o
 -22   2   3      130.62      134.73     17.44 o
 -20   2   3       64.69       73.10     15.45 o
 -18   2   3     2941.84     2903.72     32.64 o
 -16   2   3     5448.18     5499.39     60.53 o
 -14   2   3      621.34      669.94     16.64 o
 -12   2   3     2866.97     2853.18     36.00 o
 -10   2   3      684.40      837.83     18.15 o
  -8   2   3      931.02      870.40     20.50 o
  -6   2   3      308.56      302.87     18.76 o
  -4   2   3      589.75      536.19     11.81 o
  -2   2   3     1902.40     2011.69     20.09 o
   0   2   3     2672.08     2905.25     24.22 o
   2   2   3    12373.94    12317.43     97.13 o
   4   2   3     2123.26     2228.55     24.14 o
   6   2   3      273.97      360.54      9.65 o
   8   2   3      277.29      239.90     10.71 o
  10   2   3        6.88       14.77     10.13 o
  12   2   3     2024.63     1907.30     29.19 o
  14   2   3      449.77      464.44     17.94 o
  16   2   3     1682.90     1494.02     34.01 o
  18   2   3      363.93      345.45     27.75 o
  20   2   3      182.82      149.60     19.62 o
  22   2   3      107.33       88.57     19.92 o
  24   2   3      205.18      222.01     23.63 o
 -25   3   3      110.57      158.69     39.56 o
 -23   3   3        0.02       27.10     21.20 o
 -21   3   3      126.19      154.30     28.71 o
 -19   3   3      745.97      800.62     31.11 o
 -17   3   3       64.91       20.50     21.10 o
 -15   3   3       31.01       30.56     25.75 o
 -13   3   3      112.84      148.69     18.67 o
 -11   3   3     2293.44     2264.29     37.23 o
  -9   3   3      132.79      218.15     40.42 o
  -7   3   3     7683.78     7932.64     79.75 o
  -5   3   3      704.63      714.62     34.82 o
  -3   3   3       59.31       95.38     10.88 o
  -1   3   3      231.88      325.96     11.98 o
   1   3   3      400.82      434.98     23.23 o
   3   3   3      423.06      385.38      9.80 o
   5   3   3        6.28       10.95      5.58 o
   7   3   3      495.80      544.86     16.44 o
   9   3   3      149.11      126.19     12.34 o
  11   3   3     1783.17     1693.53     28.07 o
  13   3   3      281.11      297.43     15.63 o
  15   3   3       18.89      -14.62     15.55 o
  17   3   3      515.37      531.62     24.18 o
  19   3   3      894.05      900.97     35.98 o
  21   3   3      156.48      113.56     20.04 o
  23   3   3      111.66      129.05     21.46 o
 -24   4   3      160.22      136.91     39.24 o
 -22   4   3        5.49       22.17     65.81 o
 -20   4   3        6.55       79.04     19.68 o
 -18   4   3        6.04        3.36     25.89 o
 -16   4   3     2095.97     2049.11     44.85 o
 -14   4   3        9.31       29.34     19.30 o
 -12   4   3        1.29      -18.83     18.83 o
 -10   4   3      105.35      159.33     14.53 o
  -8   4   3      422.70      411.81     18.04 o
  -6   4   3        0.41      -13.62     13.62 o
  -4   4   3       75.62       99.59     17.34 o
  -2   4   3     1865.88     2092.68     41.13 o
   0   4   3      842.50      806.47     17.20 o
   2   4   3     2392.47     2283.26     30.34 o
   4   4   3     1904.59     1853.63     27.12 o
   6   4   3      182.00      236.94     16.87 o
   8   4   3     5335.22     4945.39     62.02 o
  10   4   3     2056.49     1823.99     33.46 o
  12   4   3       60.59       67.51     15.28 o
  14   4   3       14.36       24.67     15.52 o
  16   4   3       49.41       46.20     16.28 o
  18   4   3        1.89      -12.79     18.68 o
  20   4   3      402.47      456.01     28.39 o
 -21   5   3      303.58      207.30     79.53 o
 -19   5   3        7.88      -33.90     33.90 o
 -17   5   3       15.41      -21.59     26.56 o
 -15   5   3        0.57       -7.81     28.65 o
 -13   5   3      176.70      160.06     27.26 o
 -11   5   3      320.57      301.66     21.35 o
  -9   5   3      501.25      560.83     26.00 o
  -7   5   3      551.82      541.97     24.84 o
  -5   5   3      354.47      321.61     25.22 o
  -3   5   3      655.15      771.84     36.75 o
  -1   5   3     2057.87     2063.49     41.74 o
   1   5   3     1961.38     1874.76     39.81 o
   3   5   3      175.14      188.74     20.33 o
   5   5   3      166.22      158.76     22.70 o
   7   5   3        3.41      -22.54     22.54 o
   9   5   3      106.81       97.95     25.25 o
  11   5   3      174.58      214.72     22.18 o
  13   5   3      122.64      131.85     18.62 o
  15   5   3        4.48       -5.23     20.72 o
  17   5   3      134.39      232.62     31.50 o
 -16   6   3      263.36      218.73     65.93 o
 -14   6   3      115.90      137.27     39.66 o
 -12   6   3       73.49       22.41     23.94 o
 -10   6   3      363.11      379.43     50.32 o
  -8   6   3      162.51      212.59     33.51 o
  -6   6   3     2202.25     2232.13     55.37 o
  -4   6   3      585.26      526.62     28.48 o
  -2   6   3       18.06       -7.38     20.83 o
   0   6   3      104.40      116.07     22.65 o
   2   6   3      352.19      413.78     29.01 o
   4   6   3      458.43      475.26     27.64 o
   6   6   3      370.59      386.63     26.92 o
   8   6   3      855.21      959.00     39.70 o
  10   6   3       68.35      110.54     26.67 o
  12   6   3      332.16      408.45     37.14 o
  14   6   3      632.16      827.00     51.87 o
  -9   7   3      182.67      177.01     30.89 o
  -7   7   3       21.88      -32.60     32.60 o
  -5   7   3      178.05      326.84     35.54 o
  -3   7   3      109.14       59.03     26.84 o
  -1   7   3      250.55      209.88     29.30 o
   1   7   3      292.45      237.03     29.20 o
   3   7   3       15.53       -3.78     25.78 o
   5   7   3      200.06      124.45     27.64 o
 -28   0   4      698.53      706.98     89.27 o
 -26   0   4       11.23        1.93     25.15 o
 -24   0   4      434.91      458.31     29.18 o
 -22   0   4      163.20      206.44     21.01 o
 -20   0   4     1761.42     1774.94     53.73 o
 -18   0   4    10858.72    11302.71    155.70 o
 -16   0   4      806.06      837.32     21.32 o
 -14   0   4       49.42       80.87     10.37 o
 -12   0   4     1728.36     1673.56     34.05 o
 -10   0   4    27365.02    32249.98    384.49 o
  -8   0   4    24975.75    29545.26    656.39 o
  -6   0   4     4831.72     5615.67     53.15 o
  -4   0   4     4642.83     5274.33     54.93 o
  -2   0   4    21504.07    21100.00    238.16 o
   0   0   4    12655.11    11756.16    134.41 o
   2   0   4     2534.50     2627.97     30.92 o
   4   0   4     1387.85     1207.29     18.78 o
   6   0   4     1254.86     1110.14     25.21 o
   8   0   4       26.55       -5.74     11.94 o
  10   0   4      316.76      311.16     16.83 o
  12   0   4       20.19      -10.31     12.72 o
  14   0   4      790.08      808.98     24.11 o
  16   0   4      299.19      321.25     28.39 o
  18   0   4     1159.31     1060.46     44.06 o
  20   0   4     6424.13     5675.75    268.68 o
  22   0   4     4301.55     4065.78    147.30 o
  24   0   4      713.42      689.31     77.89 o
 -27   1   4        1.68       -0.08     18.89 o
 -25   1   4     1171.66     1217.52     40.20 o
 -23   1   4      541.50      578.22     21.65 o
 -21   1   4     1052.29     1030.99     23.41 o
 -19   1   4       25.95        4.48     11.36 o
 -17   1   4     3647.23     3536.09     34.66 o
 -15   1   4     2628.29     2590.16     27.10 o
 -13   1   4      876.63     1005.97     15.07 o
 -11   1   4      172.26      159.44      7.28 o
  -9   1   4    15611.71    16870.42    140.35 o
  -7   1   4    14464.83    14941.38    133.27 o
  -5   1   4     1877.91     1984.84     20.34 o
  -3   1   4       19.66       13.24      3.27 o
  -1   1   4    81668.70    77569.95    522.87 o
   1   1   4    19157.58    18232.80    130.05 o
   3   1   4    25385.98    24036.14    175.74 o
   5   1   4     8532.13     8489.36     70.53 o
   7   1   4       10.67        7.55      4.85 o
   9   1   4     3007.38     3023.58     33.23 o
  11   1   4     1780.20     1691.04     24.13 o
  13   1   4     1476.07     1438.19     32.32 o
  15   1   4      773.51      840.60     26.56 o
  17   1   4      155.80      104.99     17.78 o
  19   1   4       36.03       43.29     18.17 o
  21   1   4       72.82       66.71     19.61 o
  23   1   4      121.79      122.05     21.89 o
  25   1   4       64.24       99.41     23.00 o
 -26   2   4      288.05      302.86     23.13 o
 -24   2   4      124.72       97.98     18.04 o
 -22   2   4        4.97       10.90     14.86 o
 -20   2   4       35.38       45.64     11.14 o
 -18   2   4      115.26      152.51     16.28 o
 -16   2   4      299.08      314.58     19.19 o
 -14   2   4     2366.15     2221.06     29.85 o
 -12   2   4     5090.58     5125.57     56.07 o
 -10   2   4     2399.33     2184.88     32.83 o
  -8   2   4     2746.95     2590.74     35.66 o
  -6   2   4       25.13       54.28      7.38 o
  -4   2   4     1344.73     1348.26     17.08 o
  -2   2   4      644.65      570.21     10.23 o
   0   2   4     3601.97     3869.85     30.96 o
   2   2   4    19321.37    19150.10    140.65 o
   4   2   4      644.66      520.08     12.03 o
   6   2   4      380.53      556.97     13.27 o
   8   2   4      236.10      167.91      9.46 o
  10   2   4     1651.98     1581.98     27.25 o
  12   2   4      171.07      182.10     13.75 o
  14   2   4      193.51      150.27     17.28 o
  16   2   4       70.85       51.56     16.50 o
  18   2   4      709.12      680.10     36.87 o
  20   2   4      355.56      367.53     24.65 o
  22   2   4      496.10      516.94     31.52 o
  24   2   4      609.46      597.26     30.53 o
 -25   3   4      402.60      402.56     31.78 o
 -23   3   4     1273.95     1186.54     40.01 o
 -21   3   4      794.06      793.09     31.84 o
 -19   3   4     1480.84     1398.42     46.12 o
 -17   3   4      290.63      315.38     19.97 o
 -15   3   4       15.89       -0.03     15.91 o
 -13   3   4     2324.19     2260.21     33.86 o
 -11   3   4      671.83      706.54     21.87 o
  -9   3   4        4.21       16.55     14.78 o
  -7   3   4     9423.46     9319.36     92.23 o
  -5   3   4     7697.63     7850.19     78.68 o
  -3   3   4     6477.11     6589.22     55.72 o
  -1   3   4     3714.28     3553.85     33.30 o
   1   3   4     4940.55     4815.82     39.39 o
   3   3   4      597.66      611.77     13.97 o
   5   3   4      410.85      438.47     12.87 o
   7   3   4     1035.20     1016.44     22.78 o
   9   3   4     2152.27     1954.41     29.75 o
  11   3   4      639.96      657.01     19.17 o
  13   3   4      329.98      317.62     17.39 o
  15   3   4       10.11        7.63     15.52 o
  17   3   4      191.20      204.20     22.08 o
  19   3   4       46.92       81.45     25.26 o
  21   3   4        0.03       60.55     23.01 o
  23   3   4      296.01      446.68     60.95 o
 -24   4   4      611.71      462.14     45.39 o
 -22   4   4      594.76      582.66     45.43 o
 -20   4   4      715.37      672.97     40.23 o
 -18   4   4       75.97       29.91     21.51 o
 -16   4   4      870.74      968.73     32.65 o
 -14   4   4     1257.13     1226.22     39.35 o
 -12   4   4        0.84      -18.63     18.63 o
 -10   4   4      795.44      785.81     24.02 o
  -8   4   4        0.83        9.90     13.70 o
  -6   4   4      174.02      216.16     15.33 o
  -4   4   4     1677.25     1701.04     27.20 o
  -2   4   4     1648.23     1767.24     29.35 o
   0   4   4      746.49      821.10     17.79 o
   2   4   4      739.71      705.48     17.63 o
   4   4   4      225.98      261.89     15.77 o
   6   4   4     4161.75     3898.81     49.59 o
   8   4   4       13.14       11.40     13.91 o
  10   4   4     3104.91     2853.36     43.17 o
  12   4   4        0.43        9.64     14.95 o
  14   4   4      224.57      152.77     17.53 o
  16   4   4       72.19       48.52     16.95 o
  18   4   4       39.85       38.91     26.68 o
  20   4   4      231.68      185.97     24.94 o
 -21   5   4       93.42       59.43     66.51 o
 -19   5   4       28.61      -19.59     34.92 o
 -17   5   4       21.83      -26.76     36.88 o
 -15   5   4        2.87       -7.55     25.35 o
 -13   5   4       10.60       13.84     24.44 o
 -11   5   4      546.88      626.24     25.15 o
  -9   5   4       38.82       34.14     18.95 o
  -7   5   4       14.38       13.82     20.27 o
  -5   5   4     1985.27     2025.78     47.58 o
  -3   5   4     3207.30     3115.65     52.37 o
  -1   5   4     2512.67     2473.66     45.92 o
   1   5   4      991.09     1058.36     32.29 o
   3   5   4      640.99      664.04     26.37 o
   5   5   4      788.54      763.55     35.23 o
   7   5   4      406.13      428.57     31.06 o
   9   5   4       62.04       33.21     19.65 o
  11   5   4      177.72      179.95     20.78 o
  13   5   4     1028.14      968.00     31.52 o
  15   5   4      105.54       74.56     20.45 o
  17   5   4       20.56       76.80     23.43 o
 -16   6   4        1.79      -37.80     37.80 o
 -14   6   4     1003.97     1009.10     55.90 o
 -12   6   4      147.46       83.97     25.35 o
 -10   6   4        4.95       -9.57     34.47 o
  -8   6   4      449.51      424.45     30.78 o
  -6   6   4        3.05       90.29     23.27 o
  -4   6   4      109.59       88.11     22.80 o
  -2   6   4        2.01      -25.96     25.96 o
   0   6   4      179.07      173.10     23.47 o
   2   6   4      229.35      220.31     24.22 o
   4   6   4       33.05       43.16     21.89 o
   6   6   4       69.57       47.97     22.70 o
   8   6   4      354.12      360.60     34.21 o
  10   6   4       84.95       87.58     26.89 o
  12   6   4       61.10      104.61     30.23 o
  -9   7   4        9.62        5.28     31.62 o
  -7   7   4      109.19       95.94     28.15 o
  -5   7   4     1543.58     1530.74     45.06 o
  -3   7   4       14.51      -25.34     25.34 o
  -1   7   4      261.07      231.33     29.44 o
   1   7   4      230.35      226.23     29.25 o
   3   7   4      162.04      143.11     27.98 o
   5   7   4       29.15       22.67     26.43 o
 -27   1   5      107.12      110.21     20.28 o
 -25   1   5       13.76       22.69     16.51 o
 -23   1   5       76.82       91.40     13.83 o
 -21   1   5      206.41      202.78     14.26 o
 -19   1   5      117.05       93.22     11.44 o
 -17   1   5      780.24      764.81     15.37 o
 -15   1   5     1108.63     1137.24     17.68 o
 -13   1   5      267.16      316.33      9.12 o
 -11   1   5     3831.85     4052.71     37.76 o
  -9   1   5      757.93      912.43     13.90 o
  -7   1   5       11.83       16.79      4.92 o
  -5   1   5       23.04       13.50      3.77 o
  -3   1   5    12342.02    12044.66     87.72 o
  -1   1   5      893.55      753.52     10.15 o
   1   1   5    19776.87    19176.95    144.34 o
   3   1   5     1175.33     1100.66     13.64 o
   5   1   5     3871.46     4032.70     37.86 o
   7   1   5     1414.27     1390.67     19.53 o
   9   1   5     1476.64     1536.14     23.31 o
  11   1   5      285.12      339.38     13.47 o
  13   1   5      110.83      113.08     13.04 o
  15   1   5      272.75      255.44     18.96 o
  17   1   5        0.60      -10.32     16.44 o
  19   1   5      485.12      438.53     24.05 o
  21   1   5      112.71       66.16     20.07 o
  23   1   5       11.04      -10.38     20.39 o
 -28   2   5      182.59      271.51     22.36 o
 -26   2   5      890.97      940.43     30.58 o
 -24   2   5       46.45       59.25     16.18 o
 -22   2   5       13.03        4.58     13.83 o
 -20   2   5       20.00       12.98     11.61 o
 -18   2   5      634.18      575.24     17.64 o
 -16   2   5      280.27      280.10     14.87 o
 -14   2   5     2262.90     2144.25     29.42 o
 -12   2   5     5918.78     5920.07     57.49 o
 -10   2   5       37.29       -0.39     10.65 o
  -8   2   5     4061.89     4334.11     55.18 o
  -6   2   5     5326.79     5313.24     54.16 o
  -4   2   5     1367.77     1366.14     17.88 o
  -2   2   5       21.32       29.36      5.56 o
   0   2   5     2193.57     2270.91     20.30 o
   2   2   5      626.00      743.29     12.79 o
   4   2   5      231.50      219.48      9.60 o
   6   2   5      676.97      685.53     14.55 o
   8   2   5       70.17       73.56      9.13 o
  10   2   5      261.78      269.25     12.31 o
  12   2   5      899.19      948.02     25.29 o
  14   2   5        3.66        1.40     15.19 o
  16   2   5     1050.60      899.74     29.20 o
  18   2   5        4.85      -11.49     19.83 o
  20   2   5      123.23      182.13     21.22 o
  22   2   5       22.84       40.15     20.39 o
 -25   3   5       69.41      116.04     35.70 o
 -23   3   5        0.13       23.62     20.05 o
 -21   3   5       93.92      238.27     26.66 o
 -19   3   5      616.40      740.18     25.31 o
 -17   3   5      106.18      131.63     24.30 o
 -15   3   5      348.20      403.54     23.80 o
 -13   3   5     2648.31     2684.42     39.97 o
 -11   3   5      444.26      462.51     20.26 o
  -9   3   5       53.00       41.38     15.06 o
  -7   3   5     3274.22     3632.92     70.88 o
  -5   3   5      506.69      416.62     15.51 o
  -3   3   5     5834.53     5951.09     69.63 o
  -1   3   5      168.55      148.51      9.00 o
   1   3   5      902.83      810.59     13.23 o
   3   3   5     4419.21     4268.12     44.91 o
   5   3   5       80.27       79.50      9.90 o
   7   3   5      261.67      258.39     12.14 o
   9   3   5      474.69      499.57     18.05 o
  11   3   5       21.16       11.20     13.66 o
  13   3   5      647.21      564.41     20.86 o
  15   3   5        0.69       -8.05     15.97 o
  17   3   5      589.08      497.37     36.71 o
  19   3   5      315.47      326.61     26.35 o
  21   3   5      294.51      341.15     28.64 o
 -24   4   5       85.76       85.24     37.97 o
 -22   4   5      355.25      447.50     59.74 o
 -20   4   5       30.01       45.40     29.50 o
 -18   4   5      133.59       87.99     22.74 o
 -16   4   5       47.83       71.33     20.71 o
 -14   4   5      274.40      321.65     25.00 o
 -12   4   5       64.88       56.07     20.44 o
 -10   4   5     1226.36     1218.40     24.53 o
  -8   4   5      633.58      621.86     23.89 o
  -6   4   5      105.16      109.20     13.63 o
  -4   4   5        0.28       55.84     12.64 o
  -2   4   5       34.76       29.24     10.96 o
   0   4   5       62.05       90.84     13.44 o
   2   4   5        4.51        1.11     10.85 o
   4   4   5       26.36       11.73     13.57 o
   6   4   5      643.54      714.68     24.79 o
   8   4   5       68.35       52.08     14.73 o
  10   4   5      402.31      426.13     19.51 o
  12   4   5     3398.64     3136.38     47.42 o
  14   4   5      776.13      745.91     24.84 o
  16   4   5       28.61       56.91     17.33 o
  18   4   5       61.06       32.66     24.44 o
  20   4   5      184.79      148.28     25.07 o
 -21   5   5      375.40      447.77     89.45 o
 -19   5   5       19.09       42.76     39.77 o
 -17   5   5        4.81        7.74     26.54 o
 -15   5   5       23.71      111.65     27.25 o
 -13   5   5      202.15      171.97     27.62 o
 -11   5   5      630.07      637.34     25.74 o
  -9   5   5      445.88      415.82     23.43 o
  -7   5   5       54.26       43.45     18.72 o
  -5   5   5       40.56       72.87     21.70 o
  -3   5   5      113.28      187.05     24.25 o
  -1   5   5      223.45      277.51     23.30 o
   1   5   5     1576.21     1565.04     37.07 o
   3   5   5     1506.36     1559.30     47.51 o
   5   5   5      150.69       96.83     22.11 o
   7   5   5       28.99       -3.40     23.97 o
   9   5   5        5.43      -17.96     17.96 o
  11   5   5      198.03      182.03     21.06 o
  13   5   5      711.01      796.80     29.82 o
  15   5   5       84.11       92.54     21.71 o
  17   5   5      585.69      722.65     34.01 o
 -16   6   5       56.74      -36.40     36.40 o
 -14   6   5      327.45      335.79     43.49 o
 -12   6   5        9.69      -33.50     33.50 o
 -10   6   5      289.57      258.37     32.05 o
  -8   6   5      829.71      800.73     36.19 o
  -6   6   5      867.32      833.55     32.39 o
  -4   6   5      162.72      140.27     23.60 o
  -2   6   5       83.87       67.00     21.99 o
   0   6   5       22.61        4.76     21.38 o
   2   6   5      134.36      117.09     23.26 o
   4   6   5      719.08      790.92     35.57 o
   6   6   5       60.12       42.89     22.83 o
   8   6   5      242.53      271.29     26.40 o
  10   6   5      197.65      219.69     28.92 o
  12   6   5        8.83      -35.80     42.83 o
  -9   7   5      134.22       52.53     73.08 o
  -7   7   5      589.61      613.21     34.87 o
  -5   7   5      424.66      467.95     32.58 o
  -3   7   5        1.30      -24.85     24.85 o
  -1   7   5        0.68      -24.93     24.93 o
   1   7   5      195.74      133.00     27.77 o
   3   7   5        6.41      -25.40     25.40 o
 -28   0   6       38.47       27.21     27.86 o
 -26   0   6       22.61       20.89     19.37 o
 -24   0   6     1005.62     1092.51     36.30 o
 -22   0   6       22.22       35.70     18.32 o
 -20   0   6     2720.41     2547.35     61.49 o
 -18   0   6     2648.25     2889.92     42.77 o
 -16   0   6     3227.46     3300.95     51.80 o
 -14   0   6    13200.73    13805.79    150.68 o
 -12   0   6       76.24       58.01     11.05 o
 -10   0   6    14973.35    18965.52    296.15 o
  -8   0   6    25475.14    27037.92    268.78 o
  -6   0   6     2374.07     2478.34     30.57 o
  -4   0   6     2087.62     2391.74     32.58 o
  -2   0   6      667.53      585.85     15.62 o
   0   0   6     5259.08     5155.22     63.20 o
   2   0   6     2429.26     2196.47     37.36 o
   4   0   6    19692.33    19172.54    218.64 o
   6   0   6     1528.08     1368.10     27.90 o
   8   0   6    23997.30    24214.43    319.78 o
  10   0   6     5514.45     5347.18     81.64 o
  12   0   6     2949.41     2818.29     46.13 o
  14   0   6       52.29       33.21     20.63 o
  16   0   6      147.94      184.00     32.82 o
  18   0   6     3040.36     2968.22    109.76 o
  20   0   6      349.16      402.74     39.54 o
  22   0   6        0.11        9.80     30.97 o
  24   0   6      558.80      601.39     59.36 o
 -29   1   6      282.07      343.52     24.59 o
 -27   1   6      494.91      482.99     35.80 o
 -25   1   6      530.61      581.75     19.77 o
 -23   1   6     2928.72     2802.93     46.69 o
 -21   1   6      330.67      359.36     15.75 o
 -19   1   6     1066.96     1082.56     25.42 o
 -17   1   6     2985.86     3260.42     32.61 o
 -15   1   6     3136.68     3400.16     32.44 o
 -13   1   6      217.22      289.38      9.60 o
 -11   1   6     4195.66     5029.93     43.71 o
  -9   1   6     1011.72     1106.97     14.77 o
  -7   1   6      844.65      768.18     12.60 o
  -5   1   6    35792.56    36149.76    289.91 o
  -3   1   6     1337.35     1189.64     13.99 o
  -1   1   6       59.28       55.03      5.83 o
   1   1   6     3471.80     3372.71     33.47 o
   3   1   6     8650.97     8013.48     69.21 o
   5   1   6      524.27      454.03     10.64 o
   7   1   6       71.62       81.07      8.94 o
   9   1   6     7599.99     7562.87     76.23 o
  11   1   6        2.56       -9.52      9.52 o
  13   1   6      302.19      294.83     19.86 o
  15   1   6      304.52      275.04     21.32 o
  17   1   6      375.23      358.12     22.33 o
  19   1   6     1214.55     1157.74     46.38 o
  21   1   6      273.53      330.43     25.05 o
  23   1   6      417.47      327.89     26.65 o
 -28   2   6      168.89      239.28     21.60 o
 -26   2   6      136.76      230.13     20.48 o
 -24   2   6     1362.30     1416.49     30.78 o
 -22   2   6        1.49      -13.30     13.30 o
 -20   2   6      102.56      100.71     13.90 o
 -18   2   6      744.13      740.75     19.37 o
 -16   2   6        4.88       -6.47     12.72 o
 -14   2   6     2712.33     2614.66     33.29 o
 -12   2   6     2517.13     2606.32     33.40 o
 -10   2   6      881.68      896.86     18.45 o
  -8   2   6     9627.98     9959.08     96.76 o
  -6   2   6     4108.27     4014.08     44.98 o
  -4   2   6       16.58       20.90      6.83 o
  -2   2   6     3347.92     3817.98     33.00 o
   0   2   6     8732.53     8636.37     66.22 o
   2   2   6     8303.56     7989.53     63.87 o
   4   2   6    17886.71    17855.55    149.44 o
   6   2   6    10155.31     9734.51     90.81 o
   8   2   6      670.75      689.71     16.09 o
  10   2   6     3729.79     3403.76     38.26 o
  12   2   6     1316.45     1242.88     31.76 o
  14   2   6      116.57       87.50     16.99 o
  16   2   6     1102.95     1043.13     36.06 o
  18   2   6       52.51       56.75     21.46 o
  20   2   6        7.11       -9.05     26.13 o
  22   2   6       70.16      103.37     22.41 o
 -25   3   6      656.57      792.78     49.27 o
 -23   3   6      114.99      132.54     29.36 o
 -21   3   6     1812.23     1748.86     39.02 o
 -19   3   6     2124.00     2187.77     38.17 o
 -17   3   6     8540.03     8134.36     81.43 o
 -15   3   6     6770.30     6686.47     66.25 o
 -13   3   6     1988.26     1925.53     38.07 o
 -11   3   6       88.61      113.60     17.66 o
  -9   3   6        0.07        2.04      9.90 o
  -7   3   6      122.60      224.87     12.92 o
  -5   3   6     1636.51     1529.60     20.98 o
  -3   3   6      325.88      245.49     11.74 o
  -1   3   6     2845.55     2878.80     29.14 o
   1   3   6       57.17       24.02      7.43 o
   3   3   6     1282.34     1253.01     22.33 o
   5   3   6      504.15      565.42     14.65 o
   7   3   6      268.56      254.79     12.35 o
   9   3   6      128.29      101.14     14.30 o
  11   3   6      488.81      414.98     18.47 o
  13   3   6     1797.24     1510.51     31.89 o
  15   3   6     1501.17     1294.37     32.71 o
  17   3   6        6.36       16.24     20.11 o
  19   3   6      672.48      668.27     33.53 o
  21   3   6       40.75       81.47     25.05 o
 -24   4   6        0.58        8.77     35.13 o
 -22   4   6      306.06      292.49     40.07 o
 -20   4   6        0.17        2.26     32.31 o
 -18   4   6       32.03       19.14     20.72 o
 -16   4   6      457.75      481.49     28.38 o
 -14   4   6      324.69      404.45     24.15 o
 -12   4   6     1224.03     1286.29     35.28 o
 -10   4   6      350.08      373.77     19.24 o
  -8   4   6     1294.51     1276.06     25.62 o
  -6   4   6     1652.44     1547.71     27.14 o
  -4   4   6     2422.27     2416.37     31.05 o
  -2   4   6       21.18       14.92      9.21 o
   0   4   6     2620.37     2495.27     29.63 o
   2   4   6     3902.90     3883.03     47.26 o
   4   4   6     1062.78      980.54     26.74 o
   6   4   6      762.80      783.85     22.56 o
   8   4   6      473.13      479.14     19.67 o
  10   4   6     1335.46     1306.72     33.44 o
  12   4   6      754.68      738.80     26.33 o
  14   4   6      206.87      154.97     20.12 o
  16   4   6       95.85      127.20     21.31 o
  18   4   6       57.81       93.58     24.25 o
 -21   5   6      707.10      763.89     62.43 o
 -19   5   6     1060.71     1106.90     56.65 o
 -17   5   6      592.33      733.40     46.50 o
 -15   5   6     1772.30     1668.88     50.28 o
 -13   5   6       20.63       -5.93     24.48 o
 -11   5   6      281.03      280.97     21.82 o
  -9   5   6      423.97      418.20     23.49 o
  -7   5   6       91.20      103.58     22.36 o
  -5   5   6      289.58      368.28     25.76 o
  -3   5   6      327.41      268.28     21.89 o
  -1   5   6      249.31      223.93     21.16 o
   1   5   6      595.00      576.35     25.41 o
   3   5   6       49.15       53.00     20.84 o
   5   5   6      833.14      850.85     32.08 o
   7   5   6       49.16       38.36     19.96 o
   9   5   6      227.66      204.15     21.23 o
  11   5   6       18.66        0.70     18.76 o
  13   5   6        5.58        6.26     19.92 o
  15   5   6     1134.96     1258.89     37.23 o
 -16   6   6       21.01      -22.50     45.87 o
 -14   6   6      554.91      627.42     60.88 o
 -12   6   6      213.44      191.85     27.66 o
 -10   6   6      131.58      115.43     26.90 o
  -8   6   6       52.12       80.53     25.91 o
  -6   6   6        7.84       -1.72     21.73 o
  -4   6   6      421.53      475.89     27.75 o
  -2   6   6       48.86       44.62     21.94 o
   0   6   6      360.77      381.70     26.61 o
   2   6   6      174.59      179.20     24.22 o
   4   6   6      382.87      435.66     27.61 o
   6   6   6      307.77      290.42     28.53 o
   8   6   6      267.83      234.84     27.92 o
  10   6   6       60.77       40.00     29.77 o
  12   6   6      318.22      347.19     49.94 o
  -7   7   6       80.76       58.14     27.42 o
  -5   7   6       59.47        5.85     26.27 o
  -3   7   6      228.19      234.04     29.32 o
  -1   7   6      136.45       80.40     27.61 o
   1   7   6        0.83        5.74     25.85 o
   3   7   6       89.32       98.62     27.51 o
 -29   1   7        4.30       46.57     20.21 o
 -27   1   7      178.33      240.41     20.19 o
 -25   1   7       36.18       61.55     14.06 o
 -23   1   7      293.95      302.97     16.20 o
 -21   1   7      641.20      677.76     22.04 o
 -19   1   7      666.89      736.91     18.32 o
 -17   1   7       19.40        2.98      9.73 o
 -15   1   7      876.26      904.92     16.24 o
 -13   1   7       12.04       10.35      6.98 o
 -11   1   7     3846.32     4563.33     39.93 o
  -9   1   7      963.77      956.30     14.15 o
  -7   1   7     3674.37     3973.96     38.79 o
  -5   1   7     3456.65     3522.69     32.58 o
  -3   1   7     2906.38     3017.15     27.72 o
  -1   1   7     1559.12     1735.79     20.60 o
   1   1   7     3423.87     3385.11     31.50 o
   3   1   7      595.00      562.76     13.39 o
   5   1   7     1080.65     1040.45     16.47 o
   7   1   7       30.24       21.16      9.45 o
   9   1   7       65.67       68.19     11.45 o
  11   1   7       56.55       54.42     12.43 o
  13   1   7        8.40       18.34     15.71 o
  15   1   7        6.44       11.95     18.82 o
  17   1   7      276.03      272.06     23.42 o
  19   1   7        0.03       -6.42     18.09 o
  21   1   7      165.74      167.33     25.38 o
  23   1   7      204.39      188.49     25.31 o
 -28   2   7      220.88      360.25     48.10 o
 -26   2   7     1775.68     1932.19     63.45 o
 -24   2   7      555.48      638.28     23.51 o
 -22   2   7      123.20      135.98     13.17 o
 -20   2   7      155.81      152.67     13.53 o
 -18   2   7     1555.67     1487.20     30.62 o
 -16   2   7      932.50      920.90     21.70 o
 -14   2   7      140.67      173.47     12.47 o
 -12   2   7      126.99      169.27     12.73 o
 -10   2   7       18.47       34.99      8.23 o
  -8   2   7      214.66      291.51     10.96 o
  -6   2   7       31.01       27.53      4.99 o
  -4   2   7     1787.45     1952.88     24.41 o
  -2   2   7    10210.95    10330.54     80.77 o
   0   2   7     4466.55     4180.15     34.38 o
   2   2   7     1066.03     1048.74     15.97 o
   4   2   7     5409.95     5254.66     48.90 o
   6   2   7     3148.40     3049.79     35.39 o
   8   2   7       91.16       85.41     10.65 o
  10   2   7      241.31      218.25     13.83 o
  12   2   7       62.66       75.56     16.60 o
  14   2   7      374.64      448.45     25.27 o
  16   2   7       59.36       41.77     20.97 o
  18   2   7      265.55      281.69     26.28 o
  20   2   7       13.07        9.09     19.72 o
  22   2   7       19.59       11.18     21.04 o
 -27   3   7      278.16      289.37     78.01 o
 -25   3   7      294.38      398.15     51.78 o
 -23   3   7        7.93       58.85     24.43 o
 -21   3   7       84.63      125.14     29.68 o
 -19   3   7      637.99      657.70     23.85 o
 -17   3   7      966.83     1005.91     30.26 o
 -15   3   7     3698.49     3776.72     44.55 o
 -13   3   7      458.42      509.41     18.59 o
 -11   3   7     1016.95     1097.50     35.48 o
  -9   3   7       21.91       12.50     10.51 o
  -7   3   7     2597.99     2528.10     32.93 o
  -5   3   7     1355.14     1291.96     23.82 o
  -3   3   7       57.13      103.50      9.40 o
  -1   3   7        0.68       -7.19      7.19 o
   1   3   7     4190.14     3998.45     37.38 o
   3   3   7      129.42      200.14      9.94 o
   5   3   7      475.50      479.64     14.35 o
   7   3   7     5592.10     5254.49     58.35 o
   9   3   7      437.56      424.02     18.51 o
  11   3   7      382.45      324.58     17.93 o
  13   3   7        6.69       -2.51     15.30 o
  15   3   7      118.71      117.33     19.55 o
  17   3   7     1007.02      984.63     37.28 o
  19   3   7      171.15      152.69     25.74 o
  21   3   7       99.02      102.40     77.21 o
 -24   4   7      342.68      355.72     49.02 o
 -22   4   7      120.90      108.90     52.11 o
 -20   4   7       11.56      -26.90     26.90 o
 -18   4   7      721.64      703.31     30.40 o
 -16   4   7      526.74      571.81     27.51 o
 -14   4   7      899.44      932.74     32.19 o
 -12   4   7      737.36      930.85    111.18 o
 -10   4   7        0.68       -6.21     12.13 o
  -8   4   7      239.50      250.21     15.12 o
  -6   4   7      336.85      335.38     17.23 o
  -4   4   7      307.15      370.89     16.67 o
  -2   4   7      500.32      530.57     15.96 o
   0   4   7     1517.57     1408.67     26.50 o
   2   4   7       89.69      107.08     14.48 o
   4   4   7        2.75       -4.07     13.48 o
   6   4   7      595.21      619.32     20.77 o
   8   4   7        0.44       -4.82     14.27 o
  10   4   7        0.09        0.48     15.22 o
  12   4   7        0.45       -9.82     15.69 o
  14   4   7       25.30       46.77     17.17 o
  16   4   7      316.11      354.18     26.09 o
  18   4   7       87.50       63.05     24.40 o
 -21   5   7      294.94      361.43     53.58 o
 -19   5   7       70.77      130.32     39.13 o
 -17   5   7      738.35      850.68     40.20 o
 -15   5   7       33.54       31.03     26.39 o
 -13   5   7      140.31      125.70     22.63 o
 -11   5   7      134.33      144.75     19.21 o
  -9   5   7      154.73      132.67     18.97 o
  -7   5   7       43.58       24.60     19.72 o
  -5   5   7     1237.18     1242.37     39.26 o
  -3   5   7       25.30       17.84     18.82 o
  -1   5   7       17.96       20.43     18.65 o
   1   5   7      167.19      170.02     22.60 o
   3   5   7      397.33      433.10     24.06 o
   5   5   7      312.48      336.35     23.27 o
   7   5   7      107.14      100.56     19.39 o
   9   5   7      366.16      362.06     23.52 o
  11   5   7       19.98       23.00     19.74 o
  13   5   7      208.90      240.81     23.83 o
  15   5   7       56.99       29.79     27.65 o
 -16   6   7       46.77       19.00     38.33 o
 -14   6   7      198.02      231.34     41.91 o
 -12   6   7      298.24      269.31     28.56 o
 -10   6   7      242.63      262.31     28.72 o
  -8   6   7       63.89       56.68     25.92 o
  -6   6   7      521.85      510.63     28.63 o
  -4   6   7     1281.98     1179.14     37.12 o
  -2   6   7        4.03       -5.81     21.18 o
   0   6   7      271.98      316.48     25.88 o
   2   6   7      250.90      286.33     25.72 o
   4   6   7        5.08       26.80     24.22 o
   6   6   7      103.84      117.15     24.64 o
   8   6   7       47.38       -9.82     25.08 o
  10   6   7       62.13       64.82     34.64 o
  -7   7   7        5.95      -20.59     26.19 o
  -5   7   7      315.48      280.03     30.10 o
  -3   7   7      786.12      783.30     36.48 o
  -1   7   7      221.61      237.62     32.62 o
   1   7   7      188.60      151.05     28.45 o
 -28   0   8      951.45      996.25     37.40 o
 -26   0   8     1569.51     1526.28     42.34 o
 -24   0   8     1461.57     1336.89     48.70 o
 -22   0   8     2486.69     2413.35     50.29 o
 -20   0   8      305.86      329.08     25.26 o
 -18   0   8        4.68      -17.43     17.43 o
 -16   0   8       80.62      128.86     12.38 o
 -14   0   8      979.41     1213.33     23.12 o
 -12   0   8     5724.82     6092.22     70.98 o
 -10   0   8     9790.34    10988.22    114.60 o
  -8   0   8     1235.78     1217.41     23.80 o
  -6   0   8    10048.34     9734.27    132.10 o
  -4   0   8    14224.04    13477.65    180.02 o
  -2   0   8     1705.19     1654.15     31.37 o
   0   0   8      450.65      367.33     19.38 o
   2   0   8      288.70      216.35     19.99 o
   4   0   8      674.34      694.97     30.65 o
   6   0   8      289.20      270.72     16.91 o
   8   0   8        2.03        8.72     14.84 o
  10   0   8      467.40      478.43     43.29 o
  12   0   8     6191.78     6245.33    156.50 o
  14   0   8     2059.59     1957.63     56.62 o
  16   0   8     1255.70     1229.43     48.63 o
  18   0   8      129.23       51.81     27.67 o
  20   0   8      519.65      506.17     39.98 o
  22   0   8      245.43      254.21     37.59 o
 -29   1   8      278.33      311.55     22.68 o
 -27   1   8      221.18      288.26     21.96 o
 -25   1   8      195.64      224.17     15.90 o
 -23   1   8       15.76       14.68     13.19 o
 -21   1   8      380.93      370.83     16.04 o
 -19   1   8     4900.80     5123.42     52.50 o
 -17   1   8       98.94       86.60      9.92 o
 -15   1   8     2315.68     2439.62     26.28 o
 -13   1   8     3075.27     3299.21     31.05 o
 -11   1   8      608.87      707.57     14.19 o
  -9   1   8       81.84      110.00      7.17 o
  -7   1   8     3849.00     3781.24     39.33 o
  -5   1   8      389.08      378.31      9.41 o
  -3   1   8    10635.67    10472.09     92.22 o
  -1   1   8     2772.54     2530.66     27.49 o
   1   1   8        1.61        8.69      6.50 o
   3   1   8     5191.17     4701.15     49.62 o
   5   1   8     4866.93     4377.28     45.49 o
   7   1   8       56.63       74.72     11.10 o
   9   1   8      134.65      131.15     12.97 o
  11   1   8      135.55      119.94     15.35 o
  13   1   8       43.61       52.54     16.22 o
  15   1   8      877.26      779.73     34.46 o
  17   1   8       15.04      -17.46     17.46 o
  19   1   8      247.39      208.39     22.99 o
  21   1   8     1234.29     1223.04     47.47 o
 -28   2   8       11.39       32.82     24.48 o
 -26   2   8      174.16      239.52     29.02 o
 -24   2   8      570.42      607.36     21.23 o
 -22   2   8     1277.87     1293.75     26.63 o
 -20   2   8       58.39       61.38     11.92 o
 -18   2   8      730.45      789.17     20.44 o
 -16   2   8     1843.80     1863.04     29.91 o
 -14   2   8     1046.65     1058.68     19.66 o
 -12   2   8     3332.40     3223.16     34.12 o
 -10   2   8     3236.99     3081.14     36.34 o
  -8   2   8    10139.08    10165.05    103.98 o
  -6   2   8    14169.35    14520.07    133.30 o
  -4   2   8     9832.89    10101.29     90.86 o
  -2   2   8     3373.72     3020.18     28.18 o
   0   2   8       33.40       29.28      6.33 o
   2   2   8     6762.82     6544.41     59.00 o
   4   2   8      294.48      338.97     11.70 o
   6   2   8      323.42      376.68     14.39 o
   8   2   8     3726.62     3503.90     42.92 o
  10   2   8      102.01      115.38     16.43 o
  12   2   8     1458.21     1324.58     33.06 o
  14   2   8      648.12      674.33     32.79 o
  16   2   8       10.34       -4.33     23.00 o
  18   2   8        2.57       22.52     21.81 o
  20   2   8        0.25       -3.16     23.38 o
 -27   3   8      661.65      678.30     43.19 o
 -25   3   8        5.83       41.30     32.53 o
 -23   3   8       88.09      117.71     33.62 o
 -21   3   8        3.16      106.45     29.99 o
 -19   3   8       50.58       46.15     14.16 o
 -17   3   8       54.79       72.71     12.26 o
 -15   3   8     2810.95     2747.78     40.60 o
 -13   3   8     1010.57     1024.30     31.17 o
 -11   3   8     4752.11     4595.59     51.70 o
  -9   3   8      169.49      216.63     12.84 o
  -7   3   8      299.69      329.45     14.90 o
  -5   3   8      653.68      620.68     14.79 o
  -3   3   8     3327.81     3168.28     35.55 o
  -1   3   8     2306.72     2258.82     24.02 o
   1   3   8     6750.16     6578.25     55.34 o
   3   3   8     1163.06     1086.33     18.62 o
   5   3   8     2485.61     2381.13     32.12 o
   7   3   8     1849.70     1847.36     33.15 o
   9   3   8      362.48      371.12     18.09 o
  11   3   8       49.62       28.16     14.87 o
  13   3   8      183.55      162.31     18.94 o
  15   3   8     1151.49     1057.02     37.23 o
  17   3   8      383.24      324.97     34.75 o
  19   3   8      203.37      243.98     28.02 o
 -24   4   8      678.20      725.26     66.55 o
 -22   4   8      120.32      175.05     42.81 o
 -20   4   8       10.40       12.91     27.65 o
 -18   4   8        0.04        1.56     20.50 o
 -16   4   8        5.90       11.17     19.60 o
 -14   4   8      782.87      838.11     29.93 o
 -12   4   8    10267.59    10113.92    120.57 o
 -10   4   8      347.93      371.78     15.60 o
  -8   4   8     3469.03     3249.50     42.88 o
  -6   4   8      782.76      796.30     22.17 o
  -4   4   8     1429.18     1309.13     30.51 o
  -2   4   8     3290.22     3286.91     38.80 o
   0   4   8     6537.81     6305.59     63.12 o
   2   4   8     1424.68     1410.62     23.67 o
   4   4   8     1923.74     1798.02     36.85 o
   6   4   8      129.61      126.10     15.50 o
   8   4   8      245.52      224.43     17.87 o
  10   4   8      165.05      169.97     17.89 o
  12   4   8      452.91      472.15     22.08 o
  14   4   8        2.33       13.01     17.18 o
  16   4   8       20.62       -4.43     32.54 o
  18   4   8      225.12      229.48     27.57 o
 -21   5   8       27.19       20.26     50.59 o
 -19   5   8       33.55      -27.92     36.40 o
 -17   5   8        8.03       -1.33     25.01 o
 -15   5   8      351.06      372.98     29.32 o
 -13   5   8       13.07        0.79     17.35 o
 -11   5   8      353.97      331.91     20.39 o
  -9   5   8      205.25      187.23     18.48 o
  -7   5   8       10.96        4.35     19.44 o
  -5   5   8     1630.55     1634.98     40.14 o
  -3   5   8      789.51      788.92     30.03 o
  -1   5   8       58.82       56.98     19.23 o
   1   5   8      539.03      515.12     27.40 o
   3   5   8      191.90      189.55     22.62 o
   5   5   8      110.15      129.46     18.96 o
   7   5   8        4.76      -13.94     16.37 o
   9   5   8      191.40      213.94     21.67 o
  11   5   8       10.34       11.12     19.99 o
  13   5   8       13.25       13.62     23.56 o
  15   5   8        3.82       51.65     95.09 o
 -16   6   8      353.84      331.72     45.51 o
 -14   6   8      728.30      746.36     51.78 o
 -12   6   8      119.46       90.84     26.90 o
 -10   6   8      257.89      254.90     28.59 o
  -8   6   8       46.55       29.60     25.59 o
  -6   6   8      163.44      128.64     26.40 o
  -4   6   8       41.12       -8.44     21.80 o
  -2   6   8      281.11      327.91     26.19 o
   0   6   8      315.06      381.49     27.30 o
   2   6   8       48.07       41.56     22.40 o
   4   6   8        4.38       16.57     22.67 o
   6   6   8      117.54       41.69     25.51 o
   8   6   8       34.02       -1.54     25.06 o
  10   6   8      487.55      490.28     30.05 o
  -5   7   8        5.77      -25.88     25.88 o
  -3   7   8       15.04      -19.62     25.73 o
  -1   7   8      230.24      238.79     34.85 o
 -29   1   9       11.90       32.06     17.49 o
 -27   1   9      187.74      190.70     17.78 o
 -25   1   9       44.35       47.30     13.90 o
 -23   1   9       42.20       33.50     13.26 o
 -21   1   9     1913.00     1962.09     31.10 o
 -19   1   9     1842.86     1612.38     28.22 o
 -17   1   9      889.23      886.13     16.98 o
 -15   1   9      311.69      370.32     11.30 o
 -13   1   9      112.88      149.08      9.10 o
 -11   1   9       98.64      117.17      7.86 o
  -9   1   9     6930.13     7712.96     67.65 o
  -7   1   9     4911.75     5430.76     58.46 o
  -5   1   9      675.71      695.80     15.26 o
  -3   1   9     1077.44     1253.86     17.42 o
  -1   1   9     2484.40     2722.00     33.68 o
   1   1   9       21.42       30.35      8.03 o
   3   1   9       82.63      101.44     11.73 o
   5   1   9        6.22        3.24      9.13 o
   7   1   9      323.66      341.93     14.57 o
   9   1   9     1651.03     1574.25     28.21 o
  11   1   9       17.76       31.57     16.05 o
  13   1   9        0.03      -16.04     16.04 o
  15   1   9      241.29      235.20     27.48 o
  17   1   9       10.58      -17.63     17.63 o
  19   1   9       21.53       -7.10     19.89 o
  21   1   9      186.08      167.19     25.10 o
 -28   2   9      386.65      430.09     24.86 o
 -26   2   9       24.17       54.78     18.59 o
 -24   2   9      236.17      281.77     17.77 o
 -22   2   9        4.96       30.19     12.19 o
 -20   2   9      343.59      321.43     15.75 o
 -18   2   9       46.19       43.15      9.28 o
 -16   2   9     5377.22     5136.35     49.89 o
 -14   2   9      367.69      397.93     12.68 o
 -12   2   9     2183.60     2152.49     30.81 o
 -10   2   9     1373.07     1441.83     23.63 o
  -8   2   9       23.32       52.11      8.58 o
  -6   2   9      224.05      135.03      8.86 o
  -4   2   9       38.27       38.47      8.37 o
  -2   2   9     5206.78     5423.12     48.34 o
   0   2   9     2259.37     2411.10     25.65 o
   2   2   9     4589.45     4291.64     40.36 o
   4   2   9        6.87        0.87      9.28 o
   6   2   9     1604.29     1543.60     24.22 o
   8   2   9      133.41       95.06     12.51 o
  10   2   9      533.36      532.34     21.14 o
  12   2   9      580.94      548.38     24.14 o
  14   2   9      694.22      687.20     28.00 o
  16   2   9      167.98      168.33     24.38 o
  18   2   9       33.06       40.93     23.82 o
  20   2   9        8.95      -17.63     21.15 o
 -27   3   9       57.03       65.85     31.74 o
 -25   3   9       72.69       64.54     32.35 o
 -23   3   9      985.56     1091.30     41.33 o
 -21   3   9     3689.98     3604.04     79.37 o
 -19   3   9       40.69       61.56     16.93 o
 -17   3   9      593.65      525.08     22.84 o
 -15   3   9      480.27      464.43     23.92 o
 -13   3   9      587.83      576.19     17.84 o
 -11   3   9      359.00      347.82     14.54 o
  -9   3   9      252.07      280.30     14.04 o
  -7   3   9     2518.54     2376.63     33.72 o
  -5   3   9      311.19      296.34     12.49 o
  -3   3   9       28.49       38.58     10.35 o
  -1   3   9      113.48      143.95      9.40 o
   1   3   9      325.57      313.38     11.03 o
   3   3   9     2069.40     2088.28     25.02 o
   5   3   9      928.09      957.13     23.61 o
   7   3   9     2409.83     2240.95     36.48 o
   9   3   9      496.06      504.04     19.92 o
  11   3   9     1185.89     1197.11     29.35 o
  13   3   9      255.73      235.64     20.25 o
  15   3   9       13.16       -9.75     20.61 o
  17   3   9       44.46       61.75     24.39 o
  19   3   9        8.35       57.11     29.96 o
 -24   4   9        0.07      126.09     43.03 o
 -22   4   9      292.55      372.47     46.81 o
 -20   4   9       54.43       45.83     30.14 o
 -18   4   9       57.60       31.41     21.11 o
 -16   4   9       22.94       37.16     24.69 o
 -14   4   9       14.89       66.83     19.52 o
 -12   4   9     5936.82     6179.25     81.32 o
 -10   4   9      180.23      220.77     17.02 o
  -8   4   9      121.66      109.53     15.98 o
  -6   4   9     1282.65     1276.07     28.97 o
  -4   4   9      395.12      368.14     18.37 o
  -2   4   9     1679.20     1546.25     27.80 o
   0   4   9      116.90      126.56     13.26 o
   2   4   9     2749.41     2717.62     35.58 o
   4   4   9       27.54        5.94     12.72 o
   6   4   9      109.72      120.56     15.85 o
   8   4   9      263.17      245.06     18.20 o
  10   4   9       59.78       49.43     16.68 o
  12   4   9      689.66      767.05     26.05 o
  14   4   9       23.35       17.67     18.29 o
  16   4   9       10.86       56.16     24.59 o
 -21   5   9      212.85      264.96     67.24 o
 -19   5   9        8.92       20.33     32.09 o
 -17   5   9       77.39      115.25     26.75 o
 -15   5   9      511.98      521.96     29.09 o
 -13   5   9      130.30      104.72     17.87 o
 -11   5   9      102.62      101.31     18.01 o
  -9   5   9      178.24      197.49     20.76 o
  -7   5   9      453.91      438.18     23.59 o
  -5   5   9        0.12        7.22     17.42 o
  -3   5   9      424.84      415.21     22.16 o
  -1   5   9      765.53      765.26     30.28 o
   1   5   9       83.95       97.99     27.04 o
   3   5   9      287.68      285.22     22.62 o
   5   5   9      477.98      521.11     23.69 o
   7   5   9      371.35      391.12     21.58 o
   9   5   9       68.48       72.31     20.52 o
  11   5   9      195.41      216.96     23.47 o
  13   5   9      163.06       92.51     22.92 o
 -16   6   9       47.78       -0.89     38.31 o
 -14   6   9      206.27      225.55     28.69 o
 -12   6   9       56.61        7.05     26.08 o
 -10   6   9      177.65      206.17     28.36 o
  -8   6   9      304.06      306.24     30.12 o
  -6   6   9      495.87      522.56     29.45 o
  -4   6   9      209.94      248.59     25.47 o
  -2   6   9      117.36       92.61     23.34 o
   0   6   9      309.82      303.61     26.31 o
   2   6   9        2.86       22.98     24.66 o
   4   6   9      234.76      243.04     28.42 o
   6   6   9        9.09        0.37     24.61 o
   8   6   9        9.02        2.87     23.24 o
 -28   0  10      211.66      192.98     25.06 o
 -26   0  10     1533.28     1673.07     44.64 o
 -24   0  10     1184.71     1221.25     37.72 o
 -22   0  10     3163.43     3048.95     68.15 o
 -20   0  10     4741.40     4487.28     74.04 o
 -18   0  10     2373.01     2296.58     43.95 o
 -16   0  10      190.58      220.56     13.91 o
 -14   0  10      652.21      697.85     20.00 o
 -12   0  10       40.06      102.71     12.30 o
 -10   0  10     5614.25     6245.84     89.40 o
  -8   0  10        3.39       11.00     10.39 o
  -6   0  10     5933.72     5823.29     84.03 o
  -4   0  10     1312.53     1169.92     24.82 o
  -2   0  10     2018.35     1659.49     42.01 o
   0   0  10      812.17      748.64     30.44 o
   2   0  10      731.29      635.80     27.59 o
   4   0  10      264.30      317.81     23.38 o
   6   0  10      977.76      960.93     24.66 o
   8   0  10        1.90       -1.81     15.44 o
  10   0  10       59.88       53.81     23.79 o
  12   0  10       34.70       -7.04     31.99 o
  14   0  10       32.36       49.43     25.87 o
  16   0  10      110.05       88.67     31.09 o
  18   0  10       76.12      135.71     31.47 o
  20   0  10      150.30      144.70     35.88 o
 -29   1  10      268.07      288.80     22.40 o
 -27   1  10       24.80       17.02     14.78 o
 -25   1  10       57.53       62.48     14.07 o
 -23   1  10      910.02      861.80     23.19 o
 -21   1  10      863.75      828.81     21.38 o
 -19   1  10      698.03      596.76     18.25 o
 -17   1  10     1667.91     1700.40     23.66 o
 -15   1  10     5758.84     5709.76     52.76 o
 -13   1  10     4486.53     4613.96     46.77 o
 -11   1  10      120.26       95.53      9.30 o
  -9   1  10     3883.00     4045.56     41.21 o
  -7   1  10      995.49      989.25     18.75 o
  -5   1  10      459.39      485.41     14.25 o
  -3   1  10     4653.12     4654.63     46.58 o
  -1   1  10     1931.14     1904.23     27.44 o
   1   1  10     1991.99     1894.35     27.76 o
   3   1  10     2140.28     1990.77     29.73 o
   5   1  10     1361.17     1257.52     29.89 o
   7   1  10     1722.89     1636.27     30.72 o
   9   1  10     2989.17     2823.24     42.60 o
  11   1  10      743.78      758.70     25.73 o
  13   1  10        0.48       24.17     19.98 o
  15   1  10       62.04       67.55     22.13 o
  17   1  10        1.79       -8.61     18.90 o
  19   1  10       38.21       10.93     21.56 o
  21   1  10        0.06       55.27     78.02 o
 -28   2  10      385.31      425.33     27.79 o
 -26   2  10      360.67      378.37     23.33 o
 -24   2  10      447.64      459.67     19.94 o
 -22   2  10     1607.83     1487.24     28.71 o
 -20   2  10      459.38      557.44     17.26 o
 -18   2  10     4651.05     4558.89     50.09 o
 -16   2  10     3015.20     3109.80     35.58 o
 -14   2  10      461.46      543.14     17.77 o
 -12   2  10      816.90      783.15     20.81 o
 -10   2  10      144.58      139.82     11.09 o
  -8   2  10       71.65       25.39      8.96 o
  -6   2  10     3253.32     3090.95     35.22 o
  -4   2  10     2311.16     1929.86     25.20 o
  -2   2  10     5638.14     5784.07     51.68 o
   0   2  10      264.43      241.96      9.61 o
   2   2  10      204.45      174.16      9.86 o
   4   2  10       76.66       80.87     10.76 o
   6   2  10      674.40      698.10     17.51 o
   8   2  10      563.78      592.33     20.17 o
  10   2  10      346.61      331.30     20.60 o
  12   2  10      549.65      501.73     24.50 o
  14   2  10      799.91      749.12     36.16 o
  16   2  10      155.78      136.75     24.57 o
  18   2  10       28.66       70.50     27.02 o
  20   2  10       18.00       12.44     22.36 o
 -27   3  10       15.59       14.10     29.76 o
 -25   3  10      925.58     1017.64     46.41 o
 -23   3  10       67.33      131.27     32.39 o
 -21   3  10      188.16      195.54     32.62 o
 -19   3  10     1180.11     1086.54     43.98 o
 -17   3  10       61.83       54.46     19.66 o
 -15   3  10      273.77      275.70     16.06 o
 -13   3  10      587.31      607.85     18.05 o
 -11   3  10      589.55      547.44     17.18 o
  -9   3  10      179.52      209.33     13.79 o
  -7   3  10      315.43      295.82     12.76 o
  -5   3  10        0.58        1.02      8.52 o
  -3   3  10     1114.22     1067.45     19.51 o
  -1   3  10       10.26       -8.82      8.82 o
   1   3  10     5458.84     4919.85     46.71 o
   3   3  10     5638.42     5436.34     51.02 o
   5   3  10    10337.11     9857.94    108.94 o
   7   3  10     2064.57     1957.18     34.24 o
   9   3  10     1202.41     1180.72     28.42 o
  11   3  10      322.13      365.10     20.05 o
  13   3  10      114.34       99.47     20.05 o
  15   3  10      396.73      421.55     28.93 o
  17   3  10      252.09      239.10     28.99 o
 -24   4  10      242.14      286.64     40.17 o
 -22   4  10     1111.76     1252.76     69.91 o
 -20   4  10      478.25      501.85     59.71 o
 -18   4  10      284.01      343.21     29.53 o
 -16   4  10      911.99      829.53     31.41 o
 -14   4  10     2678.62     2586.45     45.69 o
 -12   4  10     1226.63     1228.87     29.30 o
 -10   4  10     1462.77     1562.17     32.04 o
  -8   4  10     1377.20     1319.34     29.53 o
  -6   4  10     1294.23     1161.72     29.51 o
  -4   4  10      336.43      382.25     18.31 o
  -2   4  10      297.18      256.56     15.58 o
   0   4  10      649.45      612.13     18.69 o
   2   4  10     1346.20     1352.45     23.38 o
   4   4  10       31.06       15.28     12.85 o
   6   4  10      500.39      460.90     18.43 o
   8   4  10      275.74      263.26     18.84 o
  10   4  10        9.48       19.12     16.29 o
  12   4  10       27.69       24.57     17.52 o
  14   4  10     1534.16     1627.43     46.33 o
  16   4  10       71.64       68.67     28.11 o
 -21   5  10       24.40        6.20     37.36 o
 -19   5  10      890.21      966.28     52.26 o
 -17   5  10      714.02      715.68     33.09 o
 -15   5  10       47.16       45.35     22.48 o
 -13   5  10      782.59      835.66     27.06 o
 -11   5  10        5.99       -6.21     16.63 o
  -9   5  10      417.17      344.80     23.31 o
  -7   5  10       82.12       74.11     19.43 o
  -5   5  10      420.74      409.72     23.09 o
  -3   5  10      424.45      424.21     20.56 o
  -1   5  10      414.54      356.84     22.25 o
   1   5  10      773.53      850.23     29.85 o
   3   5  10     1060.96     1015.27     31.91 o
   5   5  10     2653.61     2736.88     46.92 o
   7   5  10      289.14      308.21     22.23 o
   9   5  10       14.84      -13.62     17.94 o
  11   5  10      184.34      177.34     23.50 o
  13   5  10       12.90       -4.11     22.04 o
 -16   6  10      374.83      322.38     45.40 o
 -14   6  10      187.00      171.85     28.40 o
 -12   6  10       54.93       30.46     31.50 o
 -10   6  10      224.27      246.33     30.06 o
  -8   6  10      278.37      229.79     30.00 o
  -6   6  10      371.40      382.22     27.96 o
  -4   6  10      248.34      256.32     25.98 o
  -2   6  10        0.10      -21.67     21.67 o
   0   6  10      109.98       88.02     25.45 o
   2   6  10       57.11       26.65     23.02 o
   4   6  10       57.23      -14.98     24.53 o
   6   6  10        9.11       10.39     22.75 o
   8   6  10        0.80      -28.75     60.61 o
 -29   1  11        0.75       -5.74     19.79 o
 -27   1  11        1.43       -1.54     14.32 o
 -25   1  11       33.54       13.69     14.10 o
 -23   1  11       11.56       30.03     13.36 o
 -21   1  11       23.06       27.27     13.01 o
 -19   1  11        6.92       19.81     12.17 o
 -17   1  11       75.86       64.57     10.61 o
 -15   1  11       16.10        5.99      7.05 o
 -13   1  11      689.50      734.59     18.24 o
 -11   1  11     1801.06     1689.91     23.57 o
  -9   1  11     2051.43     2172.02     32.75 o
  -7   1  11        0.73       -4.53      9.01 o
  -5   1  11      811.77      926.84     18.98 o
  -3   1  11     1568.05     1690.33     30.93 o
  -1   1  11      739.10      785.71     17.74 o
   1   1  11      100.56       86.65     11.20 o
   3   1  11      172.01      193.89     13.69 o
   5   1  11      929.54      977.92     28.46 o
   7   1  11        3.17       -9.80     14.11 o
   9   1  11     1373.20     1321.48     29.52 o
  11   1  11        0.96        9.63     16.55 o
  13   1  11        5.14       -1.74     20.30 o
  15   1  11        0.52        4.03     21.30 o
  17   1  11      223.05      230.84     24.14 o
  19   1  11       15.51       24.53     22.18 o
 -28   2  11      179.98      178.83     23.85 o
 -26   2  11       25.32       29.52     18.98 o
 -24   2  11       53.37       22.60     15.11 o
 -22   2  11      104.07       66.31     15.63 o
 -20   2  11        0.57      -12.11     12.11 o
 -18   2  11     3219.22     3263.70     39.09 o
 -16   2  11      358.22      406.75     13.29 o
 -14   2  11      500.52      442.71     16.91 o
 -12   2  11      210.87      255.02     14.73 o
 -10   2  11     1630.65     1581.31     25.27 o
  -8   2  11     1674.72     1702.30     24.14 o
  -6   2  11      703.14      765.53     16.78 o
  -4   2  11     3565.04     3481.45     37.99 o
  -2   2  11     1410.90     1324.69     20.43 o
   0   2  11     1380.55     1330.49     20.07 o
   2   2  11      489.74      497.19     13.15 o
   4   2  11      224.17      277.89     13.93 o
   6   2  11     2474.89     2305.16     33.33 o
   8   2  11     1161.35     1159.72     28.78 o
  10   2  11      405.40      384.84     27.76 o
  12   2  11     1014.35      949.31     30.68 o
  14   2  11      100.64       86.68     23.06 o
  16   2  11      547.22      553.83     40.89 o
  18   2  11      166.81      153.90     27.96 o
 -27   3  11      164.17      169.52     39.21 o
 -25   3  11       87.96      106.61     30.73 o
 -23   3  11      245.77      288.52     36.05 o
 -21   3  11      149.90      141.13     23.44 o
 -19   3  11       89.19       84.38     23.01 o
 -17   3  11     2662.11     2692.00     63.45 o
 -15   3  11       19.68        6.33     11.41 o
 -13   3  11        6.87       26.43     12.19 o
 -11   3  11     4946.04     4748.20     54.81 o
  -9   3  11      131.30      167.68     16.21 o
  -7   3  11      399.00      493.24     15.06 o
  -5   3  11        1.27       -2.33      9.83 o
  -3   3  11      691.61      687.46     17.56 o
  -1   3  11      373.71      367.33     12.34 o
   1   3  11     3146.89     2963.01     32.70 o
   3   3  11     1211.76     1121.61     19.83 o
   5   3  11     3294.46     3267.59     37.90 o
   7   3  11     1290.28     1344.20     29.26 o
   9   3  11        1.03       18.57     14.90 o
  11   3  11       83.16       22.31     16.38 o
  13   3  11      122.70      162.44     21.49 o
  15   3  11        3.82      -20.22     22.50 o
  17   3  11        0.28       18.20     24.93 o
 -24   4  11      488.42      615.89     47.19 o
 -22   4  11      424.30      455.74     42.94 o
 -20   4  11       27.08       60.28     30.58 o
 -18   4  11        2.28       -0.96     22.12 o
 -16   4  11      186.73      170.98     23.04 o
 -14   4  11      358.31      353.07     19.68 o
 -12   4  11       65.28       78.96     16.74 o
 -10   4  11      224.16      254.71     18.13 o
  -8   4  11      161.48      188.48     17.19 o
  -6   4  11       46.03       31.35     15.61 o
  -4   4  11      905.46      976.92     26.85 o
  -2   4  11     2254.49     2181.48     32.92 o
   0   4  11       86.96       91.75     12.13 o
   2   4  11      731.51      739.69     20.13 o
   4   4  11      104.54      145.44     14.50 o
   6   4  11       10.16       -7.90     16.22 o
   8   4  11       12.83       26.32     15.74 o
  10   4  11       66.93       59.56     17.33 o
  12   4  11      590.31      568.87     25.11 o
  14   4  11      101.54      130.88     25.90 o
 -21   5  11      166.61      138.73     63.37 o
 -19   5  11      392.60      437.62     36.19 o
 -17   5  11       10.10       38.07     23.32 o
 -15   5  11      389.14      384.98     21.62 o
 -13   5  11     1423.34     1414.63     33.86 o
 -11   5  11       51.09       77.19     20.05 o
  -9   5  11       90.83      139.68     21.09 o
  -7   5  11      131.92      133.46     20.53 o
  -5   5  11      989.19      906.71     26.78 o
  -3   5  11       62.08       44.66     17.59 o
  -1   5  11        9.59      -16.65     19.10 o
   1   5  11        1.95      -12.93     18.37 o
   3   5  11       21.95       14.84     19.03 o
   5   5  11        0.65       -4.46     17.24 o
   7   5  11      445.10      415.33     22.31 o
   9   5  11       17.60       21.73     20.72 o
  11   5  11      488.89      497.45     28.28 o
 -16   6  11      130.40      112.79     44.98 o
 -14   6  11      419.11      419.55     29.62 o
 -12   6  11        2.42       -5.68     23.93 o
 -10   6  11        7.91        5.96     24.30 o
  -8   6  11      182.46      132.87     28.77 o
  -6   6  11      364.11      334.96     30.53 o
  -4   6  11      460.24      539.40     29.90 o
  -2   6  11      160.19      135.61     27.02 o
   0   6  11       23.12        2.74     22.93 o
   2   6  11      233.06      282.16     29.07 o
   4   6  11       58.84       61.62     23.54 o
   6   6  11       17.08      -22.71     22.71 o
 -28   0  12     1683.18     1756.43     56.94 o
 -26   0  12       71.43       29.02     20.79 o
 -24   0  12       16.48       34.99     19.58 o
 -22   0  12      752.36      782.77     30.42 o
 -20   0  12      113.88      146.80     20.16 o
 -18   0  12      900.77      741.91     31.98 o
 -16   0  12      447.95      585.28     22.91 o
 -14   0  12     3862.49     4007.05     57.70 o
 -12   0  12     1032.30     1104.72     28.66 o
 -10   0  12     2129.63     2005.62     42.34 o
  -8   0  12     1047.26     1040.43     27.95 o
  -6   0  12     4343.74     4704.59     78.06 o
  -4   0  12    11733.93    11115.71    167.51 o
  -2   0  12    21982.38    22558.47    367.79 o
   0   0  12      675.71      833.08     35.44 o
   2   0  12      412.39      407.57     26.82 o
   4   0  12     2377.63     2094.28     55.82 o
   6   0  12      171.62      134.48     25.95 o
   8   0  12      665.77      683.46     45.28 o
  10   0  12        2.01       10.07     22.53 o
  12   0  12        0.38       -2.15     36.04 o
  14   0  12     1387.45     1331.26     99.24 o
  16   0  12        0.75       18.43     35.43 o
  18   0  12        0.64      -16.11     30.52 o
 -29   1  12      299.02      276.04     24.42 o
 -27   1  12      491.36      485.12     22.82 o
 -25   1  12      668.46      681.66     27.08 o
 -23   1  12     1890.80     1747.28     30.97 o
 -21   1  12       28.44       16.35     13.19 o
 -19   1  12     1107.00      931.63     23.09 o
 -17   1  12      575.20      571.65     19.65 o
 -15   1  12     3102.59     3005.27     48.69 o
 -13   1  12    11660.89    11556.36    112.00 o
 -11   1  12     6728.86     6881.31     70.37 o
  -9   1  12      465.58      492.26     13.73 o
  -7   1  12     1268.14     1184.37     23.36 o
  -5   1  12    11312.17    11256.65    114.84 o
  -3   1  12      419.64      401.10     17.41 o
  -1   1  12      134.99      169.37     12.11 o
   1   1  12      231.47      256.92     17.31 o
   3   1  12      249.44      210.01     17.75 o
   5   1  12     1203.32     1154.39     31.50 o
   7   1  12     1263.28     1145.09     32.00 o
   9   1  12        5.54       -0.13     16.30 o
  11   1  12      663.87      680.80     26.80 o
  13   1  12      736.34      794.89     42.46 o
  15   1  12      143.97      209.25     26.20 o
  17   1  12      316.41      295.43     26.28 o
  19   1  12       52.66       20.06     29.20 o
 -28   2  12        3.26        8.85     20.08 o
 -26   2  12      520.34      616.35     37.18 o
 -24   2  12      138.92      114.35     21.41 o
 -22   2  12      250.83      289.52     23.73 o
 -20   2  12     1503.50     1344.96     33.52 o
 -18   2  12      941.56      831.69     34.85 o
 -16   2  12     1048.55     1070.25     28.45 o
 -14   2  12     1915.43     1873.05     34.29 o
 -12   2  12     1927.44     1884.61     35.09 o
 -10   2  12     4313.92     4186.32     46.02 o
  -8   2  12      451.98      470.95     14.60 o
  -6   2  12        7.04        2.25     10.18 o
  -4   2  12     3745.06     3619.66     36.14 o
  -2   2  12     2957.49     2693.36     29.73 o
   0   2  12     1106.73     1073.42     18.68 o
   2   2  12     1253.22     1131.57     19.75 o
   4   2  12     1800.18     1708.43     24.85 o
   6   2  12     1998.42     1941.38     30.18 o
   8   2  12       21.56       40.02     16.97 o
  10   2  12       34.27       12.72     18.94 o
  12   2  12      380.15      364.88     23.69 o
  14   2  12     1400.69     1464.72     54.43 o
  16   2  12      326.88      276.21     29.68 o
  18   2  12      339.63      431.84     33.49 o
 -27   3  12      308.63      308.93     40.82 o
 -25   3  12       17.35      -31.82     31.82 o
 -23   3  12      252.77      173.85     34.96 o
 -21   3  12       18.94      -25.50     25.50 o
 -19   3  12       11.64      -17.47     21.83 o
 -17   3  12     2137.96     2144.37     41.05 o
 -15   3  12       15.08       14.37     15.40 o
 -13   3  12     6469.08     6366.05     77.44 o
 -11   3  12      731.28      731.49     20.29 o
  -9   3  12     5401.31     5240.96     61.97 o
  -7   3  12     2290.05     2093.90     29.61 o
  -5   3  12     1749.69     1670.56     26.57 o
  -3   3  12      267.14      276.11     12.32 o
  -1   3  12        3.06       -9.63      9.63 o
   1   3  12     1936.03     1932.54     25.36 o
   3   3  12        8.83       -2.77     10.04 o
   5   3  12        1.77        2.79     10.99 o
   7   3  12     1998.37     1908.92     37.47 o
   9   3  12      379.71      431.45     20.66 o
  11   3  12      595.75      598.38     34.27 o
  13   3  12       42.49       32.58     22.75 o
  15   3  12       77.56      133.60     26.75 o
 -24   4  12      129.89      138.02     47.51 o
 -22   4  12      672.05      733.81     48.37 o
 -20   4  12     1082.65     1154.51     54.55 o
 -18   4  12      234.38      230.87     26.46 o
 -16   4  12       94.61      121.27     17.49 o
 -14   4  12      529.89      488.02     21.68 o
 -12   4  12      992.22      973.40     27.51 o
 -10   4  12      423.90      360.19     20.14 o
  -8   4  12      107.42       77.00     17.01 o
  -6   4  12      387.49      410.17     20.31 o
  -4   4  12      543.20      516.43     20.17 o
  -2   4  12      433.04      446.20     18.94 o
   0   4  12      521.01      572.86     17.24 o
   2   4  12      124.53      125.56     14.73 o
   4   4  12      115.45      112.81     16.23 o
   6   4  12       23.91       -9.71     14.21 o
   8   4  12     1129.47     1094.13     31.76 o
  10   4  12     1256.20     1207.80     36.82 o
  12   4  12      142.67      125.89     26.43 o
  14   4  12       97.93      103.99     41.41 o
 -21   5  12       41.33       83.80     36.46 o
 -19   5  12       34.46       51.51     29.78 o
 -17   5  12      147.68      163.21     25.72 o
 -15   5  12      901.06      912.01     28.58 o
 -13   5  12      958.90      971.41     29.56 o
 -11   5  12     2515.99     2651.15     54.89 o
  -9   5  12     3182.13     3224.58     55.97 o
  -7   5  12      244.11      302.97     22.88 o
  -5   5  12      232.10      219.16     20.11 o
  -3   5  12       10.58       -5.14     15.80 o
  -1   5  12       36.13       37.34     19.43 o
   1   5  12      145.87       98.45     25.81 o
   3   5  12       49.26       55.31     19.42 o
   5   5  12       17.98       -1.31     19.09 o
   7   5  12       19.69      -13.78     23.76 o
   9   5  12      180.56      184.69     25.31 o
 -14   6  12       20.52      -27.92     27.92 o
 -12   6  12       52.27       53.58     25.40 o
 -10   6  12       14.79        7.96     24.25 o
  -8   6  12      237.26      185.48     32.54 o
  -6   6  12      306.03      411.09     29.04 o
  -4   6  12      118.59       81.20     26.57 o
  -2   6  12      408.24      506.44     30.04 o
   0   6  12      485.28      485.27     32.12 o
   2   6  12      280.23      327.01     39.97 o
   4   6  12      211.98      232.37     28.66 o
 -29   1  13       88.49       86.55     20.85 o
 -27   1  13      184.19      172.02     19.78 o
 -25   1  13       57.12       27.55     23.79 o
 -23   1  13        1.53       -5.84     14.17 o
 -21   1  13       41.10       15.90     14.87 o
 -19   1  13      791.18      673.13     25.70 o
 -17   1  13      160.25      161.43     16.69 o
 -15   1  13     1979.48     1961.87     32.86 o
 -13   1  13     1292.06     1391.67     31.56 o
 -11   1  13      122.52      137.35     11.47 o
  -9   1  13       67.01      102.38     10.71 o
  -7   1  13      250.72      242.71     13.95 o
  -5   1  13       11.28        8.71     10.44 o
  -3   1  13      457.90      585.55     20.70 o
  -1   1  13        2.70       -5.50     14.61 o
   1   1  13      201.19      230.16     18.27 o
   3   1  13        2.47      -15.45     16.18 o
   5   1  13      558.24      636.65     24.63 o
   7   1  13      161.77      138.10     18.23 o
   9   1  13      119.93      131.18     19.17 o
  11   1  13      192.96      234.32     24.88 o
  13   1  13      344.58      349.00     27.93 o
  15   1  13      356.95      346.53     30.13 o
  17   1  13      210.05      246.14     26.58 o
 -28   2  13       11.63      -20.86     20.86 o
 -26   2  13      239.04      219.97     23.26 o
 -24   2  13       31.78       27.60     17.35 o
 -22   2  13      461.59      415.83     22.42 o
 -20   2  13       16.03      -15.68     17.53 o
 -18   2  13      849.32      913.03     27.10 o
 -16   2  13      114.66      117.86     21.20 o
 -14   2  13      545.78      548.78     20.98 o
 -12   2  13       93.61      113.72     12.66 o
 -10   2  13       78.96       99.50     12.57 o
  -8   2  13       17.87       18.95     10.61 o
  -6   2  13      370.04      355.65     13.88 o
  -4   2  13       59.19       64.66      9.72 o
  -2   2  13        0.66        1.30      8.65 o
   0   2  13       29.89       12.87      9.03 o
   2   2  13      513.55      497.80     15.24 o
   4   2  13     1829.01     1796.79     28.89 o
   6   2  13     1730.18     1651.39     31.07 o
   8   2  13        4.61        8.94     17.44 o
  10   2  13        7.18      -16.80     18.16 o
  12   2  13      173.24      186.23     25.93 o
  14   2  13        0.40      -14.91     22.75 o
  16   2  13      482.21      410.44     32.55 o
 -27   3  13       53.90       81.27     65.83 o
 -25   3  13       29.57       35.28     37.91 o
 -23   3  13       90.75       77.34     32.73 o
 -21   3  13       64.16        2.37     38.95 o
 -19   3  13      102.37      100.42     19.66 o
 -17   3  13      278.90      320.05     20.63 o
 -15   3  13      177.72      167.42     18.15 o
 -13   3  13      654.15      745.49     23.45 o
 -11   3  13      463.97      426.89     22.12 o
  -9   3  13      350.12      368.92     19.33 o
  -7   3  13     3546.29     3549.75     49.69 o
  -5   3  13      694.51      593.04     18.67 o
  -3   3  13      602.64      533.46     15.16 o
  -1   3  13      182.78      220.71     11.42 o
   1   3  13      417.91      452.54     13.43 o
   3   3  13       64.88       40.95     10.44 o
   5   3  13      328.43      326.86     15.38 o
   7   3  13        8.49       20.77     14.83 o
   9   3  13      824.17      891.45     26.42 o
  11   3  13       63.66       84.56     23.84 o
  13   3  13        0.56       -7.76     23.24 o
  15   3  13      545.99      630.38     35.61 o
 -24   4  13       52.74       79.38     36.38 o
 -22   4  13     1276.73     1258.73     59.71 o
 -20   4  13      437.59      382.95     42.39 o
 -18   4  13      331.99      360.72     24.06 o
 -16   4  13      973.54      922.28     27.72 o
 -14   4  13      121.34      120.24     18.05 o
 -12   4  13      112.26      128.14     18.22 o
 -10   4  13        9.00       10.49     16.34 o
  -8   4  13       95.09       86.53     18.32 o
  -6   4  13       71.26       44.24     15.75 o
  -4   4  13       71.70       48.47     15.59 o
  -2   4  13       28.53       19.98     14.29 o
   0   4  13      527.11      479.77     19.30 o
   2   4  13      637.89      749.02     22.24 o
   4   4  13      219.46      240.97     16.72 o
   6   4  13      236.71      327.61     21.44 o
   8   4  13       14.35       47.65     18.50 o
  10   4  13       64.33       99.43     26.25 o
  12   4  13        0.42       -7.59     24.30 o
 -19   5  13       19.63      -16.68     31.64 o
 -17   5  13        1.21      -19.76     24.18 o
 -15   5  13       23.08       31.06     19.12 o
 -13   5  13      385.61      442.94     26.00 o
 -11   5  13     2676.00     2734.66     52.62 o
  -9   5  13      546.46      567.55     27.30 o
  -7   5  13      463.37      486.83     27.07 o
  -5   5  13      347.04      391.46     24.51 o
  -3   5  13      304.28      321.74     20.22 o
  -1   5  13        6.51       -9.89     19.00 o
   1   5  13        0.01      -18.27     18.67 o
   3   5  13        0.07      -18.38     18.38 o
   5   5  13       80.80       99.56     25.63 o
   7   5  13       68.91       23.57     25.00 o
   9   5  13       27.07      -24.92     31.38 o
 -14   6  13      260.10      295.68     28.76 o
 -12   6  13       12.49       12.62     22.97 o
 -10   6  13        8.43       36.88     27.10 o
  -8   6  13       33.57       26.18     22.67 o
  -6   6  13      538.81      595.22     34.06 o
  -4   6  13        7.42      -22.95     22.95 o
  -2   6  13      521.67      532.18     30.88 o
   0   6  13      114.02      117.68     27.15 o
   2   6  13       63.71       86.05     26.99 o
 -28   0  14      320.86      270.67     35.20 o
 -26   0  14       28.87       -8.87     22.82 o
 -24   0  14     1334.65     1128.30     43.13 o
 -22   0  14      177.45      145.80     29.05 o
 -20   0  14     5540.66     5115.95    105.86 o
 -18   0  14     3263.88     3260.77     77.29 o
 -16   0  14     3157.44     2936.77     72.97 o
 -14   0  14     3011.53     3104.66     54.61 o
 -12   0  14     1096.31     1039.00     32.07 o
 -10   0  14      462.18      471.84     27.29 o
  -8   0  14       42.08       52.21     20.35 o
  -6   0  14      223.69      292.90     19.00 o
  -4   0  14      106.87      125.31     22.72 o
  -2   0  14     4499.44     4302.80     87.36 o
   0   0  14    11461.55    11094.56    192.57 o
   2   0  14     3238.09     3021.61     70.96 o
   4   0  14      834.87      727.67     36.83 o
   6   0  14       23.99       20.36     23.56 o
   8   0  14     2276.46     2233.43     62.34 o
  10   0  14      940.77      903.96    100.37 o
  12   0  14        2.30       30.97     38.04 o
  14   0  14        2.49       10.00     28.70 o
  16   0  14      165.43      123.67     34.74 o
 -29   1  14     1194.97     1232.73     35.43 o
 -27   1  14     2098.62     2178.86     44.11 o
 -25   1  14      262.47      308.38     22.57 o
 -23   1  14     1191.03     1099.68     33.47 o
 -21   1  14     1025.95      994.64     31.43 o
 -19   1  14     2715.92     2326.93     45.00 o
 -17   1  14      681.47      722.72     24.10 o
 -15   1  14      792.77      795.62     26.37 o
 -13   1  14       31.74       52.02     10.99 o
 -11   1  14     3650.14     3685.89     42.15 o
  -9   1  14     8046.54     7896.06     80.32 o
  -7   1  14      350.73      374.00     18.48 o
  -5   1  14       17.28       -6.15     10.39 o
  -3   1  14     1724.90     1565.57     33.73 o
  -1   1  14        3.07       -6.69     15.93 o
   1   1  14     1418.47     1433.57     34.09 o
   3   1  14      458.17      444.33     22.53 o
   5   1  14       40.24       31.86     16.91 o
   7   1  14     2669.17     2489.02     54.15 o
   9   1  14       45.14       47.85     18.58 o
  11   1  14      167.97      161.51     30.89 o
  13   1  14      170.68      162.70     26.13 o
  15   1  14      666.59      723.64     41.66 o
  17   1  14        2.67       -4.15     23.30 o
 -28   2  14       40.61       31.67     23.57 o
 -26   2  14       21.95       10.70     19.05 o
 -24   2  14      275.37      227.66     21.07 o
 -22   2  14      455.88      441.61     24.79 o
 -20   2  14     3167.87     2877.27     51.39 o
 -18   2  14     2408.29     2186.38     46.11 o
 -16   2  14       74.75      108.66     17.62 o
 -14   2  14       23.09       15.80     16.97 o
 -12   2  14     1247.84     1231.44     31.09 o
 -10   2  14       14.65       17.72     12.53 o
  -8   2  14     1311.70     1335.24     26.39 o
  -6   2  14      122.80      130.36     14.19 o
  -4   2  14      116.18      110.85     10.80 o
  -2   2  14     1339.09     1345.15     21.25 o
   0   2  14     2227.45     2028.96     29.90 o
   2   2  14     1488.42     1506.34     26.12 o
   4   2  14     4237.94     4257.22     49.98 o
   6   2  14     2108.37     2015.59     41.20 o
   8   2  14      241.33      263.37     21.98 o
  10   2  14        2.32       -1.37     18.92 o
  12   2  14      164.96      167.79     25.78 o
  14   2  14       21.44       36.21     25.25 o
  16   2  14      154.94      189.65     29.49 o
 -25   3  14       94.37       51.50     35.07 o
 -23   3  14      103.68       80.81     29.80 o
 -21   3  14       38.59       38.96     18.13 o
 -19   3  14      334.63      324.17     23.07 o
 -17   3  14      271.24      289.39     22.41 o
 -15   3  14        9.99      -12.63     18.41 o
 -13   3  14        1.25      -12.10     16.26 o
 -11   3  14      618.63      711.40     24.34 o
  -9   3  14      566.58      611.98     21.52 o
  -7   3  14      975.00      994.11     26.88 o
  -5   3  14     1382.66     1437.03     30.20 o
  -3   3  14     3921.94     3676.19     37.87 o
  -1   3  14      263.06      226.55     13.75 o
   1   3  14        1.57       -9.89      9.89 o
   3   3  14      107.80       96.07     13.11 o
   5   3  14       12.91        2.61     13.95 o
   7   3  14       64.47       73.72     20.01 o
   9   3  14       87.46      135.80     20.94 o
  11   3  14       20.25        7.99     20.36 o
  13   3  14      338.23      449.01     35.80 o
 -24   4  14       21.81        8.17     34.39 o
 -22   4  14       18.41       70.67     35.42 o
 -20   4  14     1308.16     1329.73     60.05 o
 -18   4  14       49.29       40.33     21.45 o
 -16   4  14     1210.20     1279.02     32.22 o
 -14   4  14      471.66      471.63     22.93 o
 -12   4  14       33.73        1.61     17.95 o
 -10   4  14      307.77      289.34     24.14 o
  -8   4  14      129.64      117.39     17.69 o
  -6   4  14       17.95       16.64     17.99 o
  -4   4  14     3149.16     2956.81     45.08 o
  -2   4  14      135.19      194.51     16.89 o
   0   4  14     1214.03     1111.03     27.32 o
   2   4  14      126.26      137.78     18.39 o
   4   4  14     1472.13     1592.44     36.03 o
   6   4  14     1494.86     1516.83     36.72 o
   8   4  14      754.76      793.15     35.92 o
  10   4  14      262.22      358.72     30.31 o
  12   4  14      185.28      163.73     32.71 o
 -19   5  14        1.89       -4.42     32.31 o
 -17   5  14      149.04      172.22     21.56 o
 -15   5  14      232.98      225.78     24.34 o
 -13   5  14      117.64      142.36     22.67 o
 -11   5  14        3.13        7.50     20.64 o
  -9   5  14      144.56      185.56     24.07 o
  -7   5  14     1693.87     1801.06     55.00 o
  -5   5  14     1094.02     1179.44     32.74 o
  -3   5  14       47.46       46.62     20.19 o
  -1   5  14      183.19      204.78     21.91 o
   1   5  14      140.89      137.35     23.29 o
   3   5  14      594.77      580.00     33.68 o
   5   5  14      416.72      348.65     30.48 o
   7   5  14      196.10      152.28     36.62 o
 -12   6  14      262.94      290.78     27.15 o
 -10   6  14       24.62       10.32     24.28 o
  -8   6  14       44.76       -2.63     26.69 o
  -6   6  14      599.72      580.66     33.29 o
  -4   6  14      376.19      358.99     29.43 o
  -2   6  14      447.34      484.03     32.70 o
   0   6  14       13.77       26.24     30.28 o
 -29   1  15      897.22      887.53     39.89 o
 -27   1  15      534.93      515.48     27.57 o
 -25   1  15        0.00      -18.64     18.64 o
 -23   1  15      232.66      187.57     21.30 o
 -21   1  15      192.74      158.46     20.87 o
 -19   1  15       47.52       -4.33     18.48 o
 -17   1  15     1127.95     1038.60     32.13 o
 -15   1  15      212.69      205.92     19.42 o
 -13   1  15      462.54      504.84     21.09 o
 -11   1  15     2890.83     2944.97     37.03 o
  -9   1  15      403.46      437.20     19.65 o
  -7   1  15      267.88      303.15     18.97 o
  -5   1  15       54.64       48.07     16.73 o
  -3   1  15      209.56      274.60     19.71 o
  -1   1  15       96.83      127.08     19.07 o
   1   1  15       46.22       20.04     17.44 o
   3   1  15      169.25      191.65     19.05 o
   5   1  15     1569.99     1564.25     36.73 o
   7   1  15     1236.23     1202.59     39.87 o
   9   1  15       21.99       12.49     18.75 o
  11   1  15       95.02      119.11     24.50 o
  13   1  15        1.35      -17.45     23.63 o
  15   1  15       19.71       27.09     30.37 o
 -28   2  15        5.29      -18.65     23.40 o
 -26   2  15     1540.27     1522.56     42.82 o
 -24   2  15       70.71       35.09     19.18 o
 -22   2  15       10.71      -18.26     18.26 o
 -20   2  15      364.76      310.19     22.81 o
 -18   2  15      407.52      372.06     25.44 o
 -16   2  15        5.21        6.94     17.02 o
 -14   2  15       75.10       63.98     17.60 o
 -12   2  15     4601.53     4369.11     65.57 o
 -10   2  15      228.88      270.53     21.24 o
  -8   2  15      386.44      385.06     19.12 o
  -6   2  15      469.30      455.13     20.21 o
  -4   2  15      108.83       87.29     12.95 o
  -2   2  15      261.13      278.24     13.35 o
   0   2  15        0.05      -10.28     10.28 o
   2   2  15     2936.98     2852.27     37.48 o
   4   2  15       64.21       57.06     17.26 o
   6   2  15       31.71       22.17     17.61 o
   8   2  15      346.11      370.76     24.17 o
  10   2  15       52.94       30.16     20.00 o
  12   2  15       60.10       66.32     25.45 o
  14   2  15        9.39        0.54     25.34 o
 -25   3  15        3.04      -32.64     32.64 o
 -23   3  15      139.31      123.85     20.48 o
 -21   3  15     1316.28     1098.43     39.74 o
 -19   3  15       30.18        7.50     20.39 o
 -17   3  15       17.77       14.81     18.54 o
 -15   3  15       16.06       12.45     19.38 o
 -13   3  15      203.11      199.13     19.52 o
 -11   3  15      418.47      398.17     20.17 o
  -9   3  15        0.06      -15.12     15.12 o
  -7   3  15      465.03      448.86     19.85 o
  -5   3  15      447.09      550.08     20.52 o
  -3   3  15     2044.49     2036.56     31.47 o
  -1   3  15      400.33      435.28     13.41 o
   1   3  15        2.15       15.25     11.90 o
   3   3  15       71.57       78.61     13.30 o
   5   3  15        0.01      -16.91     17.08 o
   7   3  15       21.81       31.85     19.08 o
   9   3  15      199.70      216.83     23.61 o
  11   3  15        9.21       24.24     24.12 o
  13   3  15       11.89       20.96     25.69 o
 -22   4  15      560.21      638.51     56.69 o
 -20   4  15      303.97      286.76     30.86 o
 -18   4  15      547.80      541.03     29.69 o
 -16   4  15      227.92      251.24     22.95 o
 -14   4  15      720.28      709.36     27.13 o
 -12   4  15     1221.00     1129.21     31.09 o
 -10   4  15      417.33      441.34     23.44 o
  -8   4  15       34.30       19.61     17.19 o
  -6   4  15      199.31      212.05     18.47 o
  -4   4  15      398.58      440.86     21.97 o
  -2   4  15      993.56     1005.13     26.77 o
   0   4  15       10.15        6.03     20.11 o
   2   4  15       27.88       18.79     20.58 o
   4   4  15       32.85       48.27     21.35 o
   6   4  15      664.72      743.65     37.83 o
   8   4  15        0.79       21.52     24.23 o
  10   4  15      126.78      126.56     48.76 o
 -19   5  15        7.04       34.18     33.00 o
 -17   5  15        1.87       -0.31     32.30 o
 -15   5  15        5.18      -21.29     21.29 o
 -13   5  15      123.12       89.03     24.12 o
 -11   5  15      230.92      280.26     26.66 o
  -9   5  15      287.53      360.35     34.83 o
  -7   5  15      494.60      472.60     24.92 o
  -5   5  15      339.67      416.65     22.42 o
  -3   5  15      703.06      753.49     29.73 o
  -1   5  15      670.53      763.99     36.02 o
   1   5  15        6.79       -9.15     24.24 o
   3   5  15      258.18      267.78     29.20 o
   5   5  15       35.54       29.53     48.68 o
 -10   6  15        4.92       18.53     24.85 o
  -8   6  15      232.45      210.48     28.37 o
  -6   6  15       70.01      116.84     25.97 o
  -4   6  15      413.31      572.76     34.46 o
  -2   6  15       34.18       63.04     39.80 o
 -28   0  16       75.48       27.21     30.83 o
 -26   0  16        1.60       30.45     29.02 o
 -24   0  16        2.54      -14.88     27.14 o
 -22   0  16        3.09       16.69     27.34 o
 -20   0  16     1447.66     1260.63     50.94 o
 -18   0  16      163.27      153.56     29.44 o
 -16   0  16     2624.96     2619.95     69.54 o
 -14   0  16    12015.55    11882.99    184.90 o
 -12   0  16    15281.81    15025.14    253.43 o
 -10   0  16     7196.41     7038.85    129.70 o
  -8   0  16      109.12       89.94     24.62 o
  -6   0  16      159.58      193.70     26.57 o
  -4   0  16        3.75       -1.52     23.88 o
  -2   0  16     1064.33     1080.17     45.67 o
   0   0  16       42.04        0.07     24.26 o
   2   0  16      436.15      479.54     32.50 o
   4   0  16      652.89      650.14     36.87 o
   6   0  16      146.93      176.13     29.21 o
   8   0  16       14.82        9.08     37.89 o
  10   0  16      115.60       96.69     42.14 o
  12   0  16       36.14       41.43     43.14 o
  14   0  16       18.81        9.54     32.82 o
 -27   1  16      351.08      324.44     25.72 o
 -25   1  16      729.79      706.78     30.16 o
 -23   1  16     1475.19     1393.01     37.64 o
 -21   1  16      319.78      378.36     24.64 o
 -19   1  16      114.24      125.54     20.87 o
 -17   1  16      470.70      446.25     25.51 o
 -15   1  16       89.24       84.58     19.99 o
 -13   1  16      249.53      254.10     20.82 o
 -11   1  16     1227.81     1184.00     29.00 o
  -9   1  16      305.30      383.79     20.98 o
  -7   1  16     1599.65     1555.16     31.50 o
  -5   1  16     1940.26     1855.89     38.76 o
  -3   1  16     5152.94     5086.72     72.48 o
  -1   1  16      878.30      841.66     28.08 o
   1   1  16     1223.33     1215.98     33.06 o
   3   1  16      112.38      118.64     18.87 o
   5   1  16      977.47      948.75     30.88 o
   7   1  16      663.82      756.89     28.73 o
   9   1  16      386.24      393.24     28.84 o
  11   1  16      324.00      322.40     29.14 o
  13   1  16      195.74      206.40     29.36 o
 -26   2  16        0.67      -17.04     20.44 o
 -24   2  16       10.96      -16.63     19.45 o
 -22   2  16       21.04       -3.83     19.50 o
 -20   2  16      325.30      321.10     23.98 o
 -18   2  16     1334.35     1239.15     40.19 o
 -16   2  16     2380.59     2259.30     44.43 o
 -14   2  16     5223.03     5061.35     79.55 o
 -12   2  16      286.90      280.65     21.25 o
 -10   2  16     4215.84     3904.99     64.41 o
  -8   2  16      645.11      568.16     24.94 o
  -6   2  16       10.47       -4.75     12.63 o
  -4   2  16      368.17      378.44     13.79 o
  -2   2  16        4.35        1.83      9.93 o
   0   2  16      374.18      387.27     16.47 o
   2   2  16        1.31        2.98     14.48 o
   4   2  16       98.07       90.25     18.68 o
   6   2  16      830.81      878.08     30.03 o
   8   2  16      690.86      791.92     29.93 o
  10   2  16       43.44       42.73     30.35 o
  12   2  16        4.52       28.06     32.29 o
  14   2  16      300.50      345.41     84.52 o
 -25   3  16      408.52      408.84     29.17 o
 -23   3  16      456.11      464.31     44.12 o
 -21   3  16      909.17      818.27     40.95 o
 -19   3  16       13.34       34.92     22.27 o
 -17   3  16       86.25       87.99     20.17 o
 -15   3  16      459.34      457.29     24.58 o
 -13   3  16       26.01       36.77     20.55 o
 -11   3  16      687.67      695.31     25.59 o
  -9   3  16      137.69      187.73     17.95 o
  -7   3  16      108.92      158.85     17.37 o
  -5   3  16        6.03      -13.61     14.84 o
  -3   3  16      363.73      413.67     16.66 o
  -1   3  16      451.82      481.33     17.84 o
   1   3  16       39.00       18.39     13.47 o
   3   3  16      107.40      133.96     23.65 o
   5   3  16        4.36       -9.33     17.82 o
   7   3  16      156.84      178.30     22.06 o
   9   3  16      670.60      654.74     30.23 o
  11   3  16      366.34      349.77     30.72 o
 -22   4  16       79.29       40.91     36.67 o
 -20   4  16       13.76       40.47     24.17 o
 -18   4  16     1310.91     1388.01     43.68 o
 -16   4  16      310.38      314.52     24.27 o
 -14   4  16      233.44      262.83     21.58 o
 -12   4  16     1283.55     1335.25     33.43 o
 -10   4  16      538.15      570.16     25.48 o
  -8   4  16       60.25       60.66     18.01 o
  -6   4  16       60.24       53.60     18.96 o
  -4   4  16       50.88        3.84     15.49 o
  -2   4  16      801.07      805.05     27.96 o
   0   4  16     1016.01      992.19     39.98 o
   2   4  16       67.88       93.08     32.30 o
   4   4  16      108.70      148.86     37.58 o
   6   4  16        0.22      -10.93     31.88 o
   8   4  16       74.66        9.87     33.86 o
 -19   5  16      897.60      637.18     93.46 o
 -17   5  16       27.66       28.09     27.72 o
 -15   5  16       89.05       95.97     25.56 o
 -13   5  16       77.21       99.86     24.14 o
 -11   5  16       81.26       76.20     23.17 o
  -9   5  16      257.19      349.56     30.53 o
  -7   5  16      155.46      174.86     22.15 o
  -5   5  16      257.02      315.10     25.15 o
  -3   5  16      603.98      608.76     34.18 o
  -1   5  16        0.51        5.53     24.61 o
   1   5  16        9.75       11.93     41.91 o
   3   5  16        1.32      -19.74     35.35 o
   5   5  16       19.71      -83.71     83.71 o
 -27   1  17      342.07      341.69     26.53 o
 -25   1  17        2.66       -4.22     20.71 o
 -23   1  17      279.64      293.93     25.89 o
 -21   1  17       48.53        9.62     20.10 o
 -19   1  17       15.72      -19.45     19.45 o
 -17   1  17      245.31      185.27     23.50 o
 -15   1  17      426.87      395.87     22.50 o
 -13   1  17      663.06      660.47     26.06 o
 -11   1  17      171.15      185.51     18.80 o
  -9   1  17        7.23        4.07     16.52 o
  -7   1  17      107.53       93.13     17.94 o
  -5   1  17      283.93      277.59     20.49 o
  -3   1  17       21.57       56.45     17.18 o
  -1   1  17       40.76       43.22     17.62 o
   1   1  17       18.54       12.40     17.49 o
   3   1  17      124.18      128.12     20.13 o
   5   1  17      348.29      417.11     29.04 o
   7   1  17     1693.52     1715.51     40.93 o
   9   1  17       34.04       18.62     23.04 o
  11   1  17       10.69       11.01     24.70 o
  13   1  17        8.81       32.79     26.66 o
 -26   2  17        6.71       -3.35     21.53 o
 -24   2  17        0.08      -20.42     20.42 o
 -22   2  17        6.56      -19.82     19.82 o
 -20   2  17      120.64       96.27     21.85 o
 -18   2  17      371.28      336.82     27.29 o
 -16   2  17      472.66      489.55     24.73 o
 -14   2  17      268.18      276.59     21.88 o
 -12   2  17      288.45      279.61     21.68 o
 -10   2  17        9.88      -17.63     17.63 o
  -8   2  17       90.07       87.75     19.37 o
  -6   2  17        0.50       -2.98     10.94 o
  -4   2  17      119.57      142.62     11.57 o
  -2   2  17      956.11      857.17     21.39 o
   0   2  17      197.62      190.85     16.84 o
   2   2  17      340.99      379.92     22.10 o
   4   2  17       44.30       31.74     18.21 o
   6   2  17      163.72      144.46     20.91 o
   8   2  17       42.14       46.14     20.68 o
  10   2  17       84.31      115.58     26.16 o
  12   2  17      115.80      134.96     28.39 o
 -25   3  17      239.06      250.06     27.48 o
 -23   3  17        0.37      -20.52     20.52 o
 -21   3  17      271.18      230.96     24.24 o
 -19   3  17      880.23      852.07     38.29 o
 -17   3  17       73.21       70.22     23.90 o
 -15   3  17       34.15       20.15     19.90 o
 -13   3  17      308.41      318.01     25.48 o
 -11   3  17      327.89      332.93     29.26 o
  -9   3  17     1331.85     1170.89     32.78 o
  -7   3  17      543.26      537.83     22.30 o
  -5   3  17       96.91       44.49     16.02 o
  -3   3  17      330.12      306.45     18.39 o
  -1   3  17      339.04      401.99     32.54 o
   1   3  17      268.45      305.70     23.75 o
   3   3  17        4.93      -15.88     19.14 o
   5   3  17      555.86      590.14     30.90 o
   7   3  17      220.39      251.90     27.45 o
   9   3  17       90.50       56.54     25.84 o
 -22   4  17      145.75      126.43     25.81 o
 -20   4  17      191.96      204.78     27.53 o
 -18   4  17       31.39       44.12     25.38 o
 -16   4  17      631.03      759.59     30.71 o
 -14   4  17       59.34       15.26     20.15 o
 -12   4  17      209.83      201.36     22.12 o
 -10   4  17      338.18      371.67     22.39 o
  -8   4  17      595.19      661.89     31.63 o
  -6   4  17      131.89      124.04     17.73 o
  -4   4  17      667.75      711.88     27.52 o
  -2   4  17       36.29       16.47     22.90 o
   0   4  17      520.65      592.25     42.20 o
   2   4  17      114.16       91.31     33.90 o
   4   4  17      108.15      174.89     36.91 o
   6   4  17       44.62       61.21     37.19 o
   8   4  17      452.34      595.73    106.47 o
 -17   5  17      215.88      276.25     34.71 o
 -15   5  17      234.48      235.30     26.87 o
 -13   5  17       60.17       34.77     23.72 o
 -11   5  17      406.47      502.12     36.31 o
  -9   5  17        6.88        5.67     21.87 o
  -7   5  17        0.15      -11.20     21.13 o
  -5   5  17       12.56      -24.87     24.87 o
  -3   5  17        2.99       -0.04     25.28 o
  -1   5  17      536.91      597.33     46.69 o
   1   5  17       50.45      111.18     38.25 o
   3   5  17        3.56      -40.85     61.82 o
 -28   0  18      622.37      545.64     43.36 o
 -26   0  18     2021.82     2020.49     67.40 o
 -24   0  18      752.68      652.96     46.22 o
 -22   0  18        8.62       27.06     29.42 o
 -20   0  18      254.22      267.55     33.74 o
 -18   0  18      652.88      660.90     80.36 o
 -16   0  18      108.94      117.73     31.31 o
 -14   0  18     1737.60     1588.85     64.00 o
 -12   0  18      994.57     1066.22     42.81 o
 -10   0  18    13093.62    13295.79    228.99 o
  -8   0  18      930.03      926.89     40.58 o
  -6   0  18      286.19      298.49     33.20 o
  -4   0  18      701.51      709.36     36.84 o
  -2   0  18       13.08      -23.76     23.76 o
   0   0  18     1155.74     1281.54     49.57 o
   2   0  18     1289.63     1335.87     51.58 o
   4   0  18       12.74       -8.73     27.00 o
   6   0  18     5531.37     5517.27    166.85 o
   8   0  18        1.51       15.21     41.64 o
  10   0  18        1.34        7.06     43.60 o
  12   0  18        8.07      -43.81     60.51 o
 -27   1  18       96.53       73.35     23.65 o
 -25   1  18       20.56      -21.31     21.31 o
 -23   1  18       24.54        5.09     20.80 o
 -21   1  18     1812.41     1684.51     42.32 o
 -19   1  18     2487.15     2392.41     49.51 o
 -17   1  18      974.42      956.68     34.76 o
 -15   1  18       37.26       32.32     23.18 o
 -13   1  18      691.25      687.63     26.78 o
 -11   1  18     1088.62     1161.80     36.02 o
  -9   1  18     1529.77     1543.43     35.38 o
  -7   1  18     3752.70     3759.09     58.62 o
  -5   1  18      446.81      474.71     22.97 o
  -3   1  18      842.82      867.75     28.35 o
  -1   1  18     2113.96     2186.64     43.90 o
   1   1  18      904.66      947.20     31.42 o
   3   1  18     1973.61     2030.84     44.14 o
   5   1  18      921.25      941.96     37.73 o
   7   1  18     1556.00     1683.50     48.02 o
   9   1  18      299.64      297.09     29.53 o
  11   1  18       12.27       41.18     26.38 o
 -26   2  18      325.94      351.68     28.17 o
 -24   2  18       14.01      -21.33     21.67 o
 -22   2  18        8.10      -21.11     21.11 o
 -20   2  18       68.04       56.60     22.10 o
 -18   2  18      472.15      490.69     30.29 o
 -16   2  18      239.55      244.46     26.65 o
 -14   2  18       41.76       51.99     20.08 o
 -12   2  18      994.44      988.88     32.27 o
 -10   2  18      626.08      747.70     40.82 o
  -8   2  18      251.96      247.36     22.07 o
  -6   2  18      458.98      444.82     24.86 o
  -4   2  18     1089.59      979.88     23.85 o
  -2   2  18       71.67       55.00     15.83 o
   0   2  18      724.71      764.39     23.92 o
   2   2  18      624.93      665.99     26.40 o
   4   2  18      155.80      159.77     20.99 o
   6   2  18       18.51       27.63     19.59 o
   8   2  18       74.69       77.23     31.20 o
  10   2  18       20.82       42.54     26.02 o
 -25   3  18      709.14      882.04     59.56 o
 -23   3  18      250.08      232.38     25.43 o
 -21   3  18     2470.80     2473.15     73.06 o
 -19   3  18      851.32      922.24     37.37 o
 -17   3  18      889.71      886.69     36.83 o
 -15   3  18      251.90      277.90     23.64 o
 -13   3  18        3.61       -9.74     20.01 o
 -11   3  18       80.18       42.96     20.58 o
  -9   3  18     1401.34     1445.71     38.56 o
  -7   3  18      345.02      364.95     27.38 o
  -5   3  18     1442.09     1421.32     31.85 o
  -3   3  18      121.62      152.06     25.90 o
  -1   3  18      354.11      309.87     36.38 o
   1   3  18      145.63       49.65     37.69 o
   3   3  18       20.66       -2.57     34.84 o
   5   3  18      115.60      150.98     25.22 o
   7   3  18        9.47       -0.97     25.07 o
   9   3  18      143.57      178.78     33.56 o
 -22   4  18       33.52      -65.83     65.83 o
 -20   4  18      144.95      127.02     27.69 o
 -18   4  18      320.06      296.48     29.99 o
 -16   4  18      169.14      137.95     23.86 o
 -14   4  18      918.26     1065.98     35.69 o
 -12   4  18      225.41      217.67     24.80 o
 -10   4  18      234.28      215.62     21.21 o
  -8   4  18      388.39      410.76     30.17 o
  -6   4  18        3.15      -21.77     21.77 o
  -4   4  18      183.40      105.21     19.95 o
  -2   4  18        9.14        0.79     32.05 o
   0   4  18       12.43        9.73     32.98 o
   2   4  18      211.65      218.09     38.38 o
   4   4  18      160.21      154.98     37.51 o
   6   4  18       98.06       90.91     37.19 o
 -15   5  18       11.26      -22.60     27.58 o
 -13   5  18        1.73      -34.02     34.02 o
 -11   5  18       66.11       46.01     24.19 o
  -9   5  18        3.52      -25.56     31.32 o
  -7   5  18      221.84      156.98     29.18 o
  -5   5  18      220.22      142.77     28.64 o
  -3   5  18     1114.98     1471.03     63.90 o
  -1   5  18      828.45      717.41     50.41 o
   1   5  18       49.30      -61.77     87.77 o
 -27   1  19      250.52      270.61     28.18 o
 -25   1  19      132.46       92.20     24.20 o
 -23   1  19       56.87       33.33     22.38 o
 -21   1  19       91.06       25.97     22.23 o
 -19   1  19       29.20      -21.65     21.65 o
 -17   1  19      113.81       74.16     25.22 o
 -15   1  19        0.80      -23.53     23.53 o
 -13   1  19      579.84      555.30     26.29 o
 -11   1  19     1354.06     1371.74     39.05 o
  -9   1  19      230.06      268.59     25.18 o
  -7   1  19      214.45      231.83     20.26 o
  -5   1  19       76.38       54.72     18.37 o
  -3   1  19       58.45      106.36     19.71 o
  -1   1  19      225.72      194.46     21.58 o
   1   1  19        4.96       24.52     19.46 o
   3   1  19        7.98       25.65     22.79 o
   5   1  19      438.34      399.83     30.44 o
   7   1  19       83.19      116.69     25.89 o
   9   1  19      291.32      310.58     30.77 o
  11   1  19       75.38       12.62     31.22 o
 -26   2  19      224.15      165.69     25.57 o
 -24   2  19        3.43       -9.92     22.77 o
 -22   2  19       76.77       28.83     22.78 o
 -20   2  19      403.09      405.37     34.69 o
 -18   2  19       19.38        8.42     23.52 o
 -16   2  19      211.38      222.70     27.22 o
 -14   2  19      311.27      316.85     23.85 o
 -12   2  19       69.80       42.93     20.44 o
 -10   2  19      143.58      135.17     21.86 o
  -8   2  19       19.17      -14.53     19.83 o
  -6   2  19       73.89        2.02     19.93 o
  -4   2  19        0.93      -21.08     21.11 o
  -2   2  19      348.52      326.25     20.83 o
   0   2  19        1.09        6.20     16.95 o
   2   2  19       12.96      -17.41     17.41 o
   4   2  19       70.23       92.66     20.72 o
   6   2  19        0.60       -7.83     20.40 o
   8   2  19        4.15       27.50     25.01 o
  10   2  19       49.68       17.07     70.71 o
 -23   3  19        0.43      -22.55     22.55 o
 -21   3  19      423.15      426.31     30.27 o
 -19   3  19       78.28       43.80     28.05 o
 -17   3  19      169.25      137.99     27.04 o
 -15   3  19       55.52       31.24     20.87 o
 -13   3  19        2.86      -19.98     19.98 o
 -11   3  19       75.49       42.22     21.12 o
  -9   3  19      121.49       94.26     22.02 o
  -7   3  19      117.42       77.10     21.90 o
  -5   3  19       99.94       80.40     21.71 o
  -3   3  19        0.28      -22.88     22.88 o
  -1   3  19      211.58      200.10     27.64 o
   1   3  19      233.36      268.62     36.43 o
   3   3  19       25.11       27.93     40.12 o
   5   3  19       62.13       75.67     37.19 o
   7   3  19       17.08      -43.35     45.40 o
 -20   4  19       11.58      -17.23     26.62 o
 -18   4  19      216.39      172.76     29.23 o
 -16   4  19        2.85      -19.29     26.11 o
 -14   4  19       42.11       60.73     23.45 o
 -12   4  19      221.85      249.52     27.66 o
 -10   4  19       69.41       30.72     25.70 o
  -8   4  19      434.24      396.22     31.35 o
  -6   4  19      306.61      307.87     34.69 o
  -4   4  19      197.67      189.66     28.16 o
  -2   4  19      961.59     1030.24     52.44 o
   0   4  19      139.14      161.30     38.41 o
   2   4  19        4.65      -21.57     34.58 o
   4   4  19       20.53       16.14     35.48 o
 -13   5  19      188.23      196.51     34.40 o
 -11   5  19      180.73      193.51     30.41 o
  -9   5  19       24.37      -23.98     23.98 o
  -7   5  19       43.59       54.18     37.63 o
  -5   5  19       82.73       45.04     42.68 o
  -3   5  19      262.02      300.55     43.55 o
 -26   0  20        1.75        5.45     33.64 o
 -24   0  20      805.08      825.40     47.64 o
 -22   0  20      795.25      854.52     48.93 o
 -20   0  20     1580.01     1608.87     61.18 o
 -18   0  20        2.67        7.44     32.16 o
 -16   0  20     1992.56     1886.68     65.43 o
 -14   0  20      611.31      604.94     55.71 o
 -12   0  20      379.46      432.76     51.37 o
 -10   0  20      450.35      515.62     34.42 o
  -8   0  20     1381.49     1451.55     51.46 o
  -6   0  20      518.58      544.59     36.25 o
  -4   0  20        0.28       -6.84     26.31 o
  -2   0  20        0.80      -10.68     26.18 o
   0   0  20      916.46      935.70     45.18 o
   2   0  20        1.33      -23.98     27.57 o
   4   0  20      205.97      132.63     45.63 o
   6   0  20      150.68      203.40     49.18 o
   8   0  20     2088.72     2272.38    136.54 o
 -25   1  20     1046.06      978.34     36.61 o
 -23   1  20      947.62      980.99     35.79 o
 -21   1  20     1007.24      923.92     34.94 o
 -19   1  20      191.38      150.28     24.24 o
 -17   1  20     1786.12     1808.39     50.73 o
 -15   1  20     2041.80     2035.61     53.37 o
 -13   1  20      206.81      182.68     27.79 o
 -11   1  20     4996.16     5097.32     81.46 o
  -9   1  20     2249.66     2259.48     52.90 o
  -7   1  20        0.05      -20.40     26.64 o
  -5   1  20     1021.39     1025.59     32.18 o
  -3   1  20        1.51       21.48     18.95 o
  -1   1  20      794.06      822.49     30.18 o
   1   1  20      374.64      420.13     25.78 o
   3   1  20        0.54      -10.56     22.92 o
   5   1  20       46.16       76.38     25.89 o
   7   1  20      110.14      122.62     31.02 o
   9   1  20       34.96       49.90     27.61 o
 -24   2  20      807.39      731.58     41.07 o
 -22   2  20       17.94      -10.59     23.44 o
 -20   2  20      488.57      469.36     31.11 o
 -18   2  20       82.66       99.70     26.10 o
 -16   2  20      848.70      877.28     37.54 o
 -14   2  20      763.94      839.31     33.55 o
 -12   2  20     1151.08     1148.33     36.37 o
 -10   2  20     1916.31     1994.05     47.89 o
  -8   2  20      629.09      670.54     39.05 o
  -6   2  20       17.90      -20.42     20.42 o
  -4   2  20      152.13      106.37     23.77 o
  -2   2  20       86.53       88.42     24.90 o
   0   2  20      282.73      322.88     25.43 o
   2   2  20      179.06      114.91     23.66 o
   4   2  20      147.32      193.60     22.99 o
   6   2  20      469.51      522.33     33.00 o
   8   2  20       96.11       93.26     27.79 o
 -23   3  20      341.51      268.98     28.01 o
 -21   3  20       57.71       75.42     26.57 o
 -19   3  20      976.64      966.06     54.03 o
 -17   3  20     2003.24     2078.68     55.13 o
 -15   3  20      356.96      342.88     30.75 o
 -13   3  20      704.08      748.94     30.90 o
 -11   3  20      251.66      151.93     23.23 o
  -9   3  20        8.74      -20.76     20.76 o
  -7   3  20      273.85      272.95     25.20 o
  -5   3  20      174.19      127.96     29.63 o
  -3   3  20      377.40      393.33     31.32 o
  -1   3  20     1056.00     1070.20     41.05 o
   1   3  20      133.26      101.08     35.68 o
   3   3  20       88.11      110.95     36.80 o
   5   3  20       15.08      -22.65     34.63 o
 -18   4  20       25.29       18.17     27.58 o
 -16   4  20      133.70      129.88     30.19 o
 -14   4  20      754.05      880.54     36.90 o
 -12   4  20      487.66      374.42     36.17 o
 -10   4  20      615.48      705.94     37.23 o
  -8   4  20      526.00      535.18     34.86 o
  -6   4  20      182.40      177.84     29.07 o
  -4   4  20      135.06      197.62     39.25 o
  -2   4  20       75.68       92.40     37.14 o
   0   4  20        9.73      -14.20     35.23 o
   2   4  20      159.69      210.88     40.21 o
 -25   1  21       11.09       -8.79     24.65 o
 -23   1  21      287.63      232.82     28.49 o
 -21   1  21       19.41       -7.59     23.67 o
 -19   1  21       23.66      -22.61     22.61 o
 -17   1  21      254.00      289.98     29.98 o
 -15   1  21      372.68      329.27     31.38 o
 -13   1  21      155.84      168.37     28.60 o
 -11   1  21     1592.40     1638.77     62.49 o
  -9   1  21       12.71       25.86     23.64 o
  -7   1  21      375.20      390.11     29.29 o
  -5   1  21       35.22       32.89     23.83 o
  -3   1  21      565.52      551.93     27.23 o
  -1   1  21        0.39        4.00     19.51 o
   1   1  21       14.34       25.51     24.10 o
   3   1  21       15.47      -24.08     24.08 o
   5   1  21       19.31       21.98     25.56 o
   7   1  21      268.41      248.27     31.45 o
 -24   2  21      209.23      208.26     41.64 o
 -22   2  21        3.37        7.02     24.92 o
 -20   2  21      272.72      270.32     31.69 o
 -18   2  21       76.63       69.36     27.43 o
 -16   2  21       63.91       37.36     26.26 o
 -14   2  21       19.92       12.79     38.74 o
 -12   2  21        4.47       -8.89     20.98 o
 -10   2  21       69.12       50.46     22.09 o
  -8   2  21      428.06      489.75     27.78 o
  -6   2  21       73.73       96.61     24.03 o
  -4   2  21      150.63      132.11     24.95 o
  -2   2  21      248.01      301.02     37.03 o
   0   2  21       92.48      110.73     33.58 o
   2   2  21      132.33      161.88     29.22 o
   4   2  21       36.74       18.56     25.21 o
   6   2  21       31.13       30.89     30.92 o
 -21   3  21       82.67       48.98     28.09 o
 -19   3  21        0.10      -14.11     27.48 o
 -17   3  21      567.54      494.43     35.03 o
 -15   3  21       89.80       39.18     27.45 o
 -13   3  21      688.54      708.03     42.75 o
 -11   3  21       70.99       79.19     23.39 o
  -9   3  21      119.85      125.96     24.04 o
  -7   3  21       12.69       -5.93     25.45 o
  -5   3  21       11.43      -28.35     28.35 o
  -3   3  21       70.42       12.18     30.53 o
  -1   3  21        0.01      -38.71     38.71 o
   1   3  21       24.40        5.33     35.08 o
   3   3  21       38.26       69.58     36.31 o
 -18   4  21        9.99      -15.74     47.39 o
 -16   4  21       13.29        3.95     29.00 o
 -14   4  21        3.12      -33.38     33.38 o
 -12   4  21      273.65      308.14     33.10 o
 -10   4  21       95.22       43.89     29.44 o
  -8   4  21       12.36       -1.80     28.51 o
  -6   4  21       38.82       42.52     28.36 o
  -4   4  21       10.36        4.51     37.19 o
  -2   4  21      429.18      501.84     54.08 o
   0   4  21      399.78      532.33    104.84 o
 -24   0  22       24.87       11.71     35.72 o
 -22   0  22        0.36      -34.81     34.81 o
 -20   0  22       53.09        9.47     36.18 o
 -18   0  22      210.50      154.02     38.19 o
 -16   0  22        6.92       31.19     74.64 o
 -14   0  22      106.91       28.77     80.87 o
 -12   0  22     2760.93     2897.38    121.10 o
 -10   0  22      102.22      122.88     46.75 o
  -8   0  22     1457.19     1810.61    177.17 o
  -6   0  22     1953.61     2137.71     71.74 o
  -4   0  22     2362.11     2424.35     74.37 o
  -2   0  22      580.18      684.35     41.79 o
   0   0  22        0.20       17.22     29.82 o
   2   0  22      332.13      392.66    106.06 o
   4   0  22       27.42       61.14     66.24 o
   6   0  22      985.56      987.77    146.29 o
 -25   1  22       43.00      -20.25     25.69 o
 -23   1  22        0.86      -23.72     25.38 o
 -21   1  22       18.92      -24.56     24.56 o
 -19   1  22     1494.57     1494.45     48.53 o
 -17   1  22     1012.00     1021.94     41.79 o
 -15   1  22      667.86      743.78     43.39 o
 -13   1  22       52.41       42.95     27.90 o
 -11   1  22      335.78      393.41     35.33 o
  -9   1  22        7.48       22.06     24.20 o
  -7   1  22      393.18      429.81     30.93 o
  -5   1  22      295.03      298.25     28.82 o
  -3   1  22        7.82       26.30     23.95 o
  -1   1  22        4.18       -7.46     21.41 o
   1   1  22      181.79      198.58     28.65 o
   3   1  22      200.13      271.20     31.49 o
   5   1  22      616.56      672.42     37.29 o
 -22   2  22     1196.31     1166.66     40.88 o
 -20   2  22       68.69       42.46     27.36 o
 -18   2  22      525.70      577.70     36.02 o
 -16   2  22       83.28       37.71     31.39 o
 -14   2  22       36.03       49.00     27.58 o
 -12   2  22      131.23      111.07     37.07 o
 -10   2  22      536.94      540.36     29.41 o
  -8   2  22     2776.50     3001.93     69.65 o
  -6   2  22     2420.73     2463.60     70.75 o
  -4   2  22      220.28      255.10     27.60 o
  -2   2  22      169.66      177.27     35.66 o
   0   2  22      155.46      181.31     37.24 o
   2   2  22        7.34        6.47     45.28 o
   4   2  22        5.26       38.36     35.91 o
 -21   3  22        1.34      -21.47     36.21 o
 -19   3  22       22.46       15.39     28.91 o
 -17   3  22      150.24      154.66     32.05 o
 -15   3  22      622.13      675.83     38.46 o
 -13   3  22      247.65      253.84     32.10 o
 -11   3  22       39.13       46.28     23.97 o
  -9   3  22      112.06       63.51     24.19 o
  -7   3  22       30.02        4.87     27.68 o
  -5   3  22      206.44      158.00     31.69 o
  -3   3  22        7.56      -27.18     27.59 o
  -1   3  22      436.92      533.22     93.75 o
   1   3  22      577.63      674.94     49.41 o
 -14   4  22        7.46       20.40     35.38 o
 -12   4  22      263.06      262.22     33.68 o
 -10   4  22      533.08      568.54     37.71 o
  -8   4  22      441.07      414.57     35.55 o
  -6   4  22       61.91       33.34     37.18 o
  -4   4  22      446.03      531.58     47.40 o
 -23   1  23       80.86       17.44     27.00 o
 -21   1  23       32.39      -22.73     26.01 o
 -19   1  23       56.57       25.10     28.21 o
 -17   1  23       19.05      -24.40     28.60 o
 -15   1  23       11.80      -11.75     33.26 o
 -13   1  23       35.81       12.43     28.61 o
 -11   1  23       43.38       38.34     31.02 o
  -9   1  23      866.05      920.31     48.47 o
  -7   1  23      185.16      167.59     27.96 o
  -5   1  23       59.82       51.70     25.93 o
  -3   1  23      156.52      124.63     27.91 o
  -1   1  23       60.42       56.05     33.74 o
   1   1  23        1.04       68.79     34.97 o
   3   1  23      208.36      279.40     56.43 o
 -22   2  23       87.11       43.43     27.35 o
 -20   2  23      238.98      218.81     31.18 o
 -18   2  23      128.20       78.49     33.87 o
 -16   2  23      459.67      491.98     37.50 o
 -14   2  23        0.39      -27.59     27.59 o
 -12   2  23       21.56       16.69     28.38 o
 -10   2  23      358.73      423.05     29.03 o
  -8   2  23      118.13      136.63     25.97 o
  -6   2  23      756.59      796.58     34.17 o
  -4   2  23        1.33      -18.82     36.18 o
  -2   2  23        5.67        3.04     34.35 o
   0   2  23      266.29      312.48     43.05 o
   2   2  23      271.21      267.92     41.53 o
 -19   3  23        5.83      -28.67     28.67 o
 -17   3  23       14.61       -2.14     29.09 o
 -15   3  23       35.71       11.26     34.04 o
 -13   3  23       68.79       48.81     30.38 o
 -11   3  23        4.16        6.03     24.84 o
  -9   3  23      137.58      152.12     31.39 o
  -7   3  23      117.42      134.78     31.28 o
  -5   3  23       51.18      -35.29     50.95 o
  -3   3  23       49.94       12.43     54.48 o
  -1   3  23      101.10       81.83     38.75 o
 -22   0  24      862.91      804.56     73.78 o
 -20   0  24       14.60       -9.56     39.29 o
 -18   0  24     1107.43     1105.23     72.96 o
 -16   0  24      373.68      336.82     66.36 o
 -14   0  24      617.13      682.29    157.26 o
 -12   0  24      126.27      105.44     51.38 o
 -10   0  24        6.79      -49.04     65.02 o
  -8   0  24       16.07       32.84     48.82 o
  -6   0  24       39.55       38.09     48.41 o
  -4   0  24       58.92       58.74     76.40 o
  -2   0  24     1236.81     1357.24     66.18 o
   0   0  24      723.03      847.24     70.09 o
   2   0  24       98.38      111.79     50.29 o
 -21   1  24      188.29      119.00     34.48 o
 -19   1  24       13.58      -28.10     28.10 o
 -17   1  24      270.18      250.64     33.88 o
 -15   1  24     1067.08     1140.81     46.88 o
 -13   1  24      762.93      799.91     45.64 o
 -11   1  24      188.34      236.24     35.32 o
  -9   1  24      352.93      414.58     41.73 o
  -7   1  24        9.19       22.33     35.21 o
  -5   1  24       27.80       18.11     27.24 o
  -3   1  24      263.06      215.16     37.96 o
  -1   1  24        4.46       19.59     34.51 o
   1   1  24      247.28      289.68     40.90 o
 -20   2  24      615.03      635.40     54.34 o
 -18   2  24     1319.31     1358.70     51.25 o
 -16   2  24      244.85      300.01     35.09 o
 -14   2  24      177.21      163.75     32.72 o
 -12   2  24        0.11      -27.53     29.58 o
 -10   2  24      436.34      431.73     36.73 o
  -8   2  24       12.06      -24.10     24.10 o
  -6   2  24      360.49      391.08     40.16 o
  -4   2  24      381.01      440.01     39.71 o
  -2   2  24      292.35      252.96     57.08 o
   0   2  24      148.63      224.02     80.05 o
 -17   3  24       73.65      -56.89     74.77 o
 -15   3  24      788.20      856.54     60.95 o
 -13   3  24      584.52      563.76     39.27 o
 -11   3  24     1187.75     1250.07    112.97 o
  -9   3  24      401.45      371.70     35.80 o
  -7   3  24      182.73      141.67     40.96 o
  -5   3  24        0.02      -31.58     31.58 o
 -21   1  25      757.45      556.75     78.10 o
 -19   1  25      106.30       60.30     32.34 o
 -17   1  25       21.75       -1.00     31.74 o
 -15   1  25       46.81       32.27     32.48 o
 -13   1  25       19.06       -6.27     31.65 o
 -11   1  25        5.70      -17.75     32.93 o
  -9   1  25        0.54       -5.60     36.42 o
  -7   1  25        2.28      -35.55     35.55 o
  -5   1  25      169.39      155.92     39.67 o
  -3   1  25       20.48        4.25     46.69 o
  -1   1  25       69.11       95.01     37.42 o
 -18   2  25        0.79      -30.79     30.79 o
 -16   2  25       84.83       46.62     43.37 o
 -14   2  25      178.83      165.22     34.67 o
 -12   2  25      661.57      617.75     49.87 o
 -10   2  25       90.00       81.82     32.38 o
  -8   2  25       96.79       78.54     37.14 o
  -6   2  25       26.82        4.89     37.50 o
  -4   2  25      153.53      183.64     36.81 o
 -18   0  26       84.15       23.29     42.79 o
 -16   0  26     1454.61     1445.25     86.72 o
 -14   0  26      413.64      447.69     66.54 o
 -12   0  26        0.34      -71.11     71.11 o
 -10   0  26       85.86      132.95     85.74 o
  -8   0  26       18.91      106.18     56.61 o
  -6   0  26       88.49       38.09     55.26 o
  -4   0  26      155.68      154.11     57.98 o
 -17   1  26        0.47      -31.64     31.64 o
 -15   1  26       66.39      124.16     34.94 o
 -13   1  26     1267.41     1276.42     96.98 o
 -11   1  26      159.77      156.68     37.75 o
  -9   1  26      154.58      195.43     47.63 o
  -7   1  26      724.42      815.44     53.00 o
  -5   1  26      437.27      408.70     70.30 o
 -14   2  26      120.76       83.05     61.72 o
 -12   2  26       22.32      -32.04     32.04 o
 -10   2  26      171.30       76.91     34.47 o
  -8   2  26        1.35      -75.58     75.58 o
 
